# Supplementary material for: SARS-CoV-2 hijacks folate and one-carbon metabolism for viral replication
Source: Nat Commun. 2021 Mar 15;12:1676. doi: 10.1038/s41467-021-21903-z (PMC7960988; doi:10.1038/s41467-021-21903-z)
Supplement: Supplementary file 4 — Supplementary Data 1 [file 41467_2021_21903_MOESM4_ESM.xlsx]

## Sheet: SARS-COV2_8h_Vero TMPRSS2_RNAse
Gene stable ID	Gene name	Gene type	Chromosome/scaffold name	Gene start (bp)	Gene end (bp)	Gene description	BaseMean	log2FoldChange	lfcSE	stat	pvalue	padj
ENSCSAG00000015526	NFKBIA	protein_coding	24	12210281	12214854	NFKB inhibitor alpha [Source:NCBI gene;Acc:103228823]	1281.06	3.14852	0.0688203	45.7499	0	0
ENSCSAG00000002795	PPP1R15A	protein_coding	6	42108267	42112471	protein phosphatase 1 regulatory subunit 15A [Source:HGNC Symbol;Acc:HGNC:14375]	2510.74	2.12885	0.0561324	37.9256	0	0
ENSCSAG00000016944	TNFAIP3	protein_coding	13	35537102	35549197	TNF alpha induced protein 3 [Source:HGNC Symbol;Acc:HGNC:11896]	5563.51	2.51652	0.0414453	60.7192	0	0
ENSCSAG00000014681	ARRDC3	protein_coding	4	85286173	85301202	arrestin domain containing 3 [Source:HGNC Symbol;Acc:HGNC:29263]	938.696	3.31056	0.0902606	36.6778	1.65e-294	5.39e-291
ENSCSAG00000000149	JUN	protein_coding	20	74205542	74206546	Jun proto-oncogene, AP-1 transcription factor subunit [Source:NCBI gene;Acc:103224726]	1706.77	2.12928	0.0586411	36.3103	1.11e-288	2.9e-285
ENSCSAG00000006272	NFKBIZ	protein_coding	22	79044619	79055776	NFKB inhibitor zeta [Source:NCBI gene;Acc:103228427]	1421.98	2.1269	0.0626858	33.9296	2.44e-252	5.31e-249
ENSCSAG00000006776	IFIT2	protein_coding	9	82711612	82718973	interferon induced protein with tetratricopeptide repeats 2 [Source:HGNC Symbol;Acc:HGNC:5409]	535.392	4.35703	0.130484	33.3913	1.83e-244	3.42e-241
ENSCSAG00000013633	HSPA5	protein_coding	12	12920710	12927431	heat shock protein family A (Hsp70) member 5 [Source:HGNC Symbol;Acc:HGNC:5238]	13696.8	1.24167	0.0440607	28.1808	1.01e-174	1.46e-171
ENSCSAG00000009591	DUSP1	protein_coding	23	74929863	74934532	dual specificity phosphatase 1 [Source:NCBI gene;Acc:103244980]	4458.19	1.73771	0.0622885	27.8978	2.84e-171	3.71e-168
ENSCSAG00000001740	IL11	protein_coding	6	47967680	47971316	interleukin 11 [Source:HGNC Symbol;Acc:HGNC:5966]	1886.67	1.76129	0.0653005	26.9721	3.14e-160	3.73e-157
ENSCSAG00000014041	EEF1A1	protein_coding	17	1627901	1630150	eukaryotic translation elongation factor 1 alpha 1 [Source:HGNC Symbol;Acc:HGNC:3189]	53465	-0.865474	0.0328655	-26.3338	7.87e-153	8.56e-150
ENSCSAG00000002364	TIMP2	protein_coding	16	70819139	70850471	TIMP metallopeptidase inhibitor 2 [Source:HGNC Symbol;Acc:HGNC:11821]	10190	-0.977778	0.0373509	-26.1781	4.72e-151	4.73e-148
ENSCSAG00000003779	KANSL1	protein_coding	16	59747522	59890061	KAT8 regulatory NSL complex subunit 1 [Source:HGNC Symbol;Acc:HGNC:24565]	2225.57	1.28476	0.0493847	26.0154	3.32e-149	3.09e-146
ENSCSAG00000006774	IFIT3	protein_coding	9	82743001	82751309	interferon induced protein with tetratricopeptide repeats 3 [Source:HGNC Symbol;Acc:HGNC:5411]	292.144	3.7228	0.146662	25.3835	3.84e-142	3.34e-139
ENSCSAG00000008334	SQSTM1	protein_coding	23	81558082	81574830	sequestosome 1 [Source:NCBI gene;Acc:103245112]	10199.5	0.887942	0.0350738	25.3164	2.11e-141	1.72e-138
ENSCSAG00000012060	TIPARP	protein_coding	15	34039657	34073319	TCDD inducible poly(ADP-ribose) polymerase [Source:HGNC Symbol;Acc:HGNC:23696]	1508.26	1.65825	0.0661522	25.0671	1.14e-138	8.72e-136
ENSCSAG00000008605	ZC3HAV1	protein_coding	21	107771683	107840440	zinc finger CCCH-type containing, antiviral 1 [Source:HGNC Symbol;Acc:HGNC:23721]	1202.54	1.67035	0.0675899	24.713	7.76e-135	5.63e-132
ENSCSAG00000013954	KLF6	protein_coding	9	3875356	3881229	Kruppel like factor 6 [Source:HGNC Symbol;Acc:HGNC:2235]	1237.65	1.47854	0.060698	24.3589	4.66e-131	3.2e-128
ENSCSAG00000000760	ENO1	protein_coding	20	122884727	122903372	enolase 1 [Source:HGNC Symbol;Acc:HGNC:3350]	19544.5	-0.921141	0.0384366	-23.9652	6.42e-127	4.19e-124
ENSCSAG00000011516	GADD45B	protein_coding	6	2248583	2250889	growth arrest and DNA damage inducible beta [Source:HGNC Symbol;Acc:HGNC:4096]	1703.38	1.29516	0.0542956	23.854	9.21e-126	5.73e-123
ENSCSAG00000012527	NPC2	protein_coding	24	51685609	51700557	NPC intracellular cholesterol transporter 2 [Source:NCBI gene;Acc:103229330]	5097.14	-0.986322	0.0420666	-23.4467	1.43e-121	8.47e-119
ENSCSAG00000008173	ANXA1	protein_coding	12	84207820	84226562	annexin A1 [Source:HGNC Symbol;Acc:HGNC:533]	3006.87	-1.14193	0.0493466	-23.1409	1.8e-118	1.02e-115
ENSCSAG00000015764	IGFBP3	protein_coding	21	12905280	12914205	insulin like growth factor binding protein 3 [Source:NCBI gene;Acc:103226113]	53670.5	-0.926155	0.0406881	-22.7623	1.08e-114	5.89e-112
ENSCSAG00000004816	DDIT3	protein_coding	11	53424868	53425576	DNA damage inducible transcript 3 [Source:HGNC Symbol;Acc:HGNC:2726]	358.48	2.56369	0.113953	22.4978	4.36e-112	2.19e-109
ENSCSAG00000008477	PSAP	protein_coding	9	59440311	59474986	prosaposin [Source:HGNC Symbol;Acc:HGNC:9498]	7134.09	-0.857568	0.0382792	-22.403	3.68e-111	1.78e-108
ENSCSAG00000004308	SPP1	protein_coding	7	36338386	36344407	secreted phosphoprotein 1 [Source:HGNC Symbol;Acc:HGNC:11255]	14665.3	-0.863343	0.0388028	-22.2495	1.14e-109	5.32e-107
ENSCSAG00000014785	CSRNP1	protein_coding	15	262382	276505	cysteine and serine rich nuclear protein 1 [Source:HGNC Symbol;Acc:HGNC:14300]	1590.61	1.35233	0.0612882	22.0651	6.84e-108	3.08e-105
ENSCSAG00000015614	IFIH1	protein_coding	10	47676920	47732264	interferon induced with helicase C domain 1 [Source:HGNC Symbol;Acc:HGNC:18873]	571.609	2.09567	0.0954036	21.9663	6.04e-107	2.63e-104
ENSCSAG00000009066	ADAMTS1	protein_coding	2	65376310	65385918	ADAM metallopeptidase with thrombospondin type 1 motif 1 [Source:NCBI gene;Acc:103217683]	3933.83	0.972942	0.0443491	21.9383	1.12e-106	4.72e-104
ENSCSAG00000013965	GPNMB	protein_coding	21	35037001	35066171	glycoprotein nmb [Source:NCBI gene;Acc:103226379]	7307.05	-0.881891	0.0403999	-21.8291	1.23e-105	5.01e-103
ENSCSAG00000007387	CTSL	protein_coding	12	98347800	98353467	cathepsin L [Source:HGNC Symbol;Acc:HGNC:2537]	26727.3	-0.727164	0.0338487	-21.4828	2.26e-102	8.93e-100
ENSCSAG00000010905	BHLHE40	protein_coding	22	41049712	41055360	basic helix-loop-helix family member e40 [Source:NCBI gene;Acc:103227939]	5406.19	0.884883	0.041226	21.4642	3.37e-102	1.29e-99
ENSCSAG00000007410	ARID5B	protein_coding	9	69190045	69382069	AT-rich interaction domain 5B [Source:HGNC Symbol;Acc:HGNC:17362]	1643.85	1.28437	0.0604863	21.234	4.63e-100	1.73e-97
ENSCSAG00000014744	PRDM1	protein_coding	13	67695309	67718931	PR/SET domain 1 [Source:HGNC Symbol;Acc:HGNC:9346]	563.652	1.92214	0.0908686	21.153	2.59e-99	9.4e-97
ENSCSAG00000017773	TPT1	protein_coding	3	23429044	23433108	tumor protein, translationally-controlled 1 [Source:HGNC Symbol;Acc:HGNC:12022]	8916.79	0.774436	0.0366221	21.1467	2.96e-99	1.04e-96
ENSCSAG00000006157	TUBA1B	protein_coding	11	45364873	45368752	tubulin alpha 1b [Source:HGNC Symbol;Acc:HGNC:18809]	19730.2	-0.710488	0.0341557	-20.8014	4.2e-96	1.44e-93
ENSCSAG00000008293	IER3	protein_coding	17	41712528	41714126	immediate early response 3 [Source:NCBI gene;Acc:103221817]	3805.76	1.02931	0.0497798	20.6773	5.55e-95	1.86e-92
ENSCSAG00000006054	TMBIM6	protein_coding	11	45976700	46001457	transmembrane BAX inhibitor motif containing 6 [Source:HGNC Symbol;Acc:HGNC:11723]	4209.07	-0.963505	0.0466103	-20.6715	6.25e-95	2.04e-92
ENSCSAG00000008869	HES1	protein_coding	15	88220083	88223243	hes family bHLH transcription factor 1 [Source:HGNC Symbol;Acc:HGNC:5192]	1770.71	1.12719	0.0546823	20.6134	2.08e-94	6.62e-92
ENSCSAG00000011660	OAZ1	protein_coding	6	2061811	2065265	ornithine decarboxylase antizyme 1 [Source:HGNC Symbol;Acc:HGNC:8095]	3523.04	-0.959483	0.0466864	-20.5516	7.44e-94	2.31e-91
ENSCSAG00000013111	EGR1	protein_coding	23	41140065	41142374	early growth response 1 [Source:HGNC Symbol;Acc:HGNC:3238]	1495.37	1.55127	0.0756887	20.4954	2.36e-93	7.17e-91
ENSCSAG00000009514	GHITM	protein_coding	9	47679764	47697834	growth hormone inducible transmembrane protein [Source:HGNC Symbol;Acc:HGNC:17281]	3929.57	-0.933723	0.0463	-20.1668	1.92e-90	5.69e-88
ENSCSAG00000000023	COX3	protein_coding	MT	9204	9987	cytochrome c oxidase subunit III [Source:NCBI gene;Acc:4097494]	120655	0.726934	0.0360736	20.1514	2.61e-90	7.58e-88
ENSCSAG00000002191	APLP2	protein_coding	1	121150291	121224534	amyloid beta precursor like protein 2 [Source:NCBI gene;Acc:103248831]	3054.81	-0.917239	0.0458433	-20.0081	4.68e-89	1.33e-86
ENSCSAG00000004208	KPNA2	protein_coding	16	53423040	53433290	karyopherin subunit alpha 2 [Source:HGNC Symbol;Acc:HGNC:6395]	4378.7	-0.896087	0.0449952	-19.9152	3.01e-88	8.35e-86
ENSCSAG00000012697	VIM	protein_coding	9	17183388	17191829	vimentin [Source:HGNC Symbol;Acc:HGNC:12692]	19515	-0.708895	0.0360876	-19.6437	6.54e-86	1.78e-83
ENSCSAG00000005436	HNRNPA1	protein_coding	11	50396888	50400802	heterogeneous nuclear ribonucleoprotein A1 [Source:HGNC Symbol;Acc:HGNC:5031]	9558.58	-0.721535	0.0367797	-19.6177	1.09e-85	2.91e-83
ENSCSAG00000007145	YWHAQ	protein_coding	14	98057576	98065500	tyrosine 3-monooxygenase/tryptophan 5-monooxygenase activation protein theta [Source:HGNC Symbol;Acc:HGNC:12854]	9563.17	-0.687196	0.0353045	-19.4648	2.18e-84	5.48e-82
ENSCSAG00000014618	NUAK2	protein_coding	25	24016930	24036641	NUAK family kinase 2 [Source:NCBI gene;Acc:103230233]	2514.22	0.983218	0.0513586	19.1442	1.08e-81	2.67e-79
ENSCSAG00000010810	AMOTL2	protein_coding	15	56003236	56022123	angiomotin like 2 [Source:HGNC Symbol;Acc:HGNC:17812]	6071.97	0.887341	0.0463918	19.1271	1.5e-81	3.63e-79
ENSCSAG00000003556	GRN	protein_coding	16	62036412	62045614	granulin precursor [Source:HGNC Symbol;Acc:HGNC:4601]	3707.31	-0.871253	0.0455597	-19.1233	1.61e-81	3.83e-79
ENSCSAG00000014860	PRKDC	protein_coding	8	43914636	44119541	protein kinase, DNA-activated, catalytic subunit [Source:HGNC Symbol;Acc:HGNC:9413]	10213.4	-0.751347	0.0394045	-19.0676	4.7e-81	1.09e-78
ENSCSAG00000012077	CCNL1	protein_coding	15	33593500	33609195	cyclin L1 [Source:HGNC Symbol;Acc:HGNC:20569]	1303.07	1.267	0.0669565	18.9227	7.41e-80	1.7e-77
ENSCSAG00000017007	CHD2	protein_coding	29	11450799	11579594	chromodomain helicase DNA binding protein 2 [Source:NCBI gene;Acc:103231218]	1400.56	1.1576	0.0613083	18.8816	1.62e-79	3.64e-77
ENSCSAG00000010109	MYC	protein_coding	8	122282630	122288384	MYC proto-oncogene, bHLH transcription factor [Source:HGNC Symbol;Acc:HGNC:7553]	4782.68	0.905563	0.0482515	18.7676	1.39e-78	3.08e-76
ENSCSAG00000008188	ALDH1A1	protein_coding	12	83949399	84009003	aldehyde dehydrogenase 1 family member A1 [Source:HGNC Symbol;Acc:HGNC:402]	3090.48	-0.912454	0.0487966	-18.6992	5.03e-78	1.09e-75
ENSCSAG00000013552	CALM2	protein_coding	14	60027801	60044951	calmodulin 2 [Source:HGNC Symbol;Acc:HGNC:1445]	12438.9	-0.746471	0.0402344	-18.553	7.71e-77	1.65e-74
ENSCSAG00000013532	PFKFB3	protein_coding	9	6332570	6354932	6-phosphofructo-2-kinase/fructose-2,6-biphosphatase 3 [Source:HGNC Symbol;Acc:HGNC:8874]	3054.17	0.882254	0.0481424	18.3259	5.14e-75	1.08e-72
ENSCSAG00000011242	LGMN	protein_coding	24	70456095	70486087	legumain [Source:NCBI gene;Acc:103229573]	4491.56	-0.754961	0.041408	-18.2322	2.86e-74	5.84e-72
ENSCSAG00000000016	COX1	protein_coding	MT	5899	7437	cytochrome c oxidase subunit I [Source:NCBI gene;Acc:4097490]	323146	0.688967	0.037977	18.1417	1.49e-73	3e-71
ENSCSAG00000011437	CALM1	protein_coding	24	68133428	68145180	calmodulin 1 [Source:NCBI gene;Acc:103229541]	6060.48	-0.701059	0.0389387	-18.0041	1.81e-72	3.52e-70
ENSCSAG00000014779	ACTR2	protein_coding	14	41739968	41779964	actin related protein 2 [Source:HGNC Symbol;Acc:HGNC:169]	7825.71	-0.766422	0.0427012	-17.9485	4.93e-72	9.47e-70
ENSCSAG00000008483	DYRK1A	protein_coding	2	81425902	81467677	dual specificity tyrosine phosphorylation regulated kinase 1A [Source:NCBI gene;Acc:103218720]	1350.63	1.02636	0.0572438	17.9296	6.93e-72	1.31e-69
ENSCSAG00000016152	PLK2	protein_coding	4	54629194	54636032	polo like kinase 2 [Source:HGNC Symbol;Acc:HGNC:19699]	11409.9	0.596039	0.0333104	17.8935	1.33e-71	2.47e-69
ENSCSAG00000016497	SUPT16H	protein_coding	29	21822393	21855923	SPT16 homolog, facilitates chromatin remodeling subunit [Source:NCBI gene;Acc:103231387]	6384.26	-0.688262	0.0392927	-17.5163	1.08e-68	1.87e-66
ENSCSAG00000006359	PDGFB	protein_coding	19	21863768	21886395	platelet derived growth factor subunit B [Source:NCBI gene;Acc:103223339]	2878.1	0.789598	0.0452538	17.4482	3.55e-68	6.1e-66
ENSCSAG00000010202	TPI1	protein_coding	11	6900787	6906787	triosephosphate isomerase 1 [Source:HGNC Symbol;Acc:HGNC:12009]	4283.46	-0.796262	0.0457684	-17.3976	8.6e-68	1.46e-65
ENSCSAG00000001429	CCN1	protein_coding	20	47783935	47785997	cellular communication network factor 1 [Source:NCBI gene;Acc:103224516]	9749.28	0.885799	0.0510378	17.3557	1.78e-67	2.99e-65
ENSCSAG00000001894	SLC39A1	protein_coding	20	9847968	9853413	solute carrier family 39 member 1 [Source:NCBI gene;Acc:103223940]	3988.43	-0.754895	0.0435042	-17.3522	1.9e-67	3.13e-65
ENSCSAG00000000019	COX2	protein_coding	MT	7582	8265	cytochrome c oxidase subunit II [Source:NCBI gene;Acc:4097491]	127572	0.642028	0.0372392	17.2407	1.32e-66	2.12e-64
ENSCSAG00000006770	IFIT1	protein_coding	9	82785898	82798621	interferon induced protein with tetratricopeptide repeats 1 [Source:HGNC Symbol;Acc:HGNC:5407]	161.549	6.25413	0.364421	17.1618	5.13e-66	8.07e-64
ENSCSAG00000000960	STMN1	protein_coding	20	106868838	106874403	stathmin 1 [Source:NCBI gene;Acc:103225343]	1373.31	-1.11284	0.065034	-17.1116	1.22e-65	1.89e-63
ENSCSAG00000012934	PFN1	protein_coding	16	4426962	4429713	profilin 1 [Source:HGNC Symbol;Acc:HGNC:8881]	6393.06	-0.780081	0.0457232	-17.061	2.9e-65	4.45e-63
ENSCSAG00000008818	CHRDL1	protein_coding	X	98489874	98611951	chordin like 1 [Source:NCBI gene;Acc:103232486]	3778.32	-0.843415	0.0495193	-17.032	4.75e-65	7.21e-63
ENSCSAG00000009926	DUSP8	protein_coding	1	1358643	1372266	dual specificity phosphatase 8 [Source:NCBI gene;Acc:103236522]	287.032	1.99242	0.11732	16.9827	1.1e-64	1.65e-62
ENSCSAG00000011027	CST3	protein_coding	2	52832181	52838865	cystatin C [Source:NCBI gene;Acc:103215462]	19379.7	-0.602549	0.0357405	-16.859	9.01e-64	1.34e-61
ENSCSAG00000003545	NOCT	protein_coding	7	86015576	86018474	nocturnin [Source:HGNC Symbol;Acc:HGNC:14254]	324.64	1.84511	0.109613	16.833	1.4e-63	2.05e-61
ENSCSAG00000015405	ATF3	protein_coding	25	16911537	16922213	activating transcription factor 3 [Source:HGNC Symbol;Acc:HGNC:785]	377.748	1.92772	0.114738	16.801	2.4e-63	3.48e-61
ENSCSAG00000000841	SPEN	protein_coding	20	116361008	116458064	spen family transcriptional repressor [Source:NCBI gene;Acc:103225538]	2277.55	0.86729	0.0516794	16.7821	3.3e-63	4.73e-61
ENSCSAG00000017358	NEURL3	protein_coding	14	847229	853926	neuralized E3 ubiquitin protein ligase 3 [Source:HGNC Symbol;Acc:HGNC:25162]	114.371	4.3265	0.258574	16.7321	7.65e-63	1.08e-60
ENSCSAG00000000379	RHOB	protein_coding	14	87249005	87249592	ras homolog family member B [Source:HGNC Symbol;Acc:HGNC:668]	3342.65	0.902407	0.0539791	16.7177	9.74e-63	1.37e-60
ENSCSAG00000013370	RGS2	protein_coding	25	36619140	36623308	regulator of G protein signaling 2 [Source:HGNC Symbol;Acc:HGNC:9998]	748.756	1.4029	0.0841848	16.6646	2.37e-62	3.29e-60
ENSCSAG00000001386	CRYZ	protein_coding	20	58435671	58456408	crystallin zeta [Source:NCBI gene;Acc:103224600]	2038.42	-0.946027	0.0570176	-16.5918	7.99e-62	1.1e-59
ENSCSAG00000001719	PHGDH	protein_coding	20	14045346	14076177	phosphoglycerate dehydrogenase [Source:NCBI gene;Acc:103224094]	999.424	-1.17834	0.0710576	-16.5828	9.28e-62	1.26e-59
ENSCSAG00000013810	IRF1	protein_coding	23	35307772	35316763	interferon regulatory factor 1 [Source:NCBI gene;Acc:103244513]	708.401	1.27656	0.0770163	16.5752	1.05e-61	1.42e-59
ENSCSAG00000010924	CLK1	protein_coding	10	86508560	86519225	CDC like kinase 1 [Source:HGNC Symbol;Acc:HGNC:2068]	543.946	1.6761	0.101258	16.5527	1.53e-61	2.04e-59
ENSCSAG00000004654	CXCL10	protein_coding	7	24526680	24529130	C-X-C motif chemokine ligand 10 [Source:HGNC Symbol;Acc:HGNC:10637]	116.994	5.2776	0.32024	16.4801	5.1e-61	6.65e-59
ENSCSAG00000008071	LAPTM4A	protein_coding	14	87668710	87690467	lysosomal protein transmembrane 4 alpha [Source:HGNC Symbol;Acc:HGNC:6924]	3189.39	-0.745598	0.0453545	-16.4393	1e-60	1.29e-58
ENSCSAG00000008703	RUNX1	protein_coding	2	78819194	78924495	RUNX family transcription factor 1 [Source:NCBI gene;Acc:103218488]	1006.43	1.05172	0.0644103	16.3285	6.19e-60	7.84e-58
ENSCSAG00000007963	MYH9	protein_coding	19	18986598	19052671	myosin heavy chain 9 [Source:NCBI gene;Acc:103223246]	14292.4	-0.587559	0.0361184	-16.2676	1.68e-59	2.1e-57
ENSCSAG00000018024	SMAD7	protein_coding	18	31993681	32024850	SMAD family member 7 [Source:NCBI gene;Acc:103222446]	1298.5	1.05766	0.0651609	16.2316	3.02e-59	3.71e-57
ENSCSAG00000011587	EPC1	protein_coding	9	31585246	31665592	enhancer of polycomb homolog 1 [Source:HGNC Symbol;Acc:HGNC:19876]	598.412	1.32919	0.0819241	16.2246	3.38e-59	4.12e-57
ENSCSAG00000017196	AEN	protein_coding	29	7165964	7172304	apoptosis enhancing nuclease [Source:HGNC Symbol;Acc:HGNC:25722]	634.525	1.26774	0.0787673	16.0947	2.78e-58	3.33e-56
ENSCSAG00000013562	AP2M1	protein_coding	15	5241223	5245120	adaptor related protein complex 2 subunit mu 1 [Source:HGNC Symbol;Acc:HGNC:564]	2411.76	-0.863132	0.0538978	-16.0142	1.02e-57	1.21e-55
ENSCSAG00000006153	TUBA1A	protein_coding	11	45418748	45423685	tubulin alpha 1a [Source:HGNC Symbol;Acc:HGNC:20766]	2461.63	-0.881606	0.0551284	-15.9919	1.46e-57	1.71e-55
ENSCSAG00000019457	CDC42EP3	protein_coding	14	69736558	69737322	CDC42 effector protein 3 [Source:HGNC Symbol;Acc:HGNC:16943]	1656.49	0.918229	0.0574771	15.9756	1.89e-57	2.2e-55
ENSCSAG00000011155	RPS4X	protein_coding	X	62093902	62097466	ribosomal protein S4 X-linked [Source:HGNC Symbol;Acc:HGNC:10424]	5781.79	-0.657815	0.0411965	-15.9677	2.14e-57	2.48e-55
ENSCSAG00000008265	ZFAND5	protein_coding	12	83401111	83414591	zinc finger AN1-type containing 5 [Source:HGNC Symbol;Acc:HGNC:13008]	4745.31	0.635192	0.0398238	15.9501	2.85e-57	3.26e-55
ENSCSAG00000000028	MT-ND4	protein_coding	MT	10751	12128	mitochondrially encoded NADH:ubiquinone oxidoreductase core subunit 4 [Source:HGNC Symbol;Acc:HGNC:7459]	44482.6	0.658163	0.0413676	15.9101	5.39e-57	6.12e-55
ENSCSAG00000016893	CTNNB1	protein_coding	22	2684022	2723949	catenin beta 1 [Source:NCBI gene;Acc:103227444]	4009.75	-0.708624	0.0446709	-15.8632	1.14e-56	1.28e-54
ENSCSAG00000012136	FOS	protein_coding	24	52497521	52501514	Fos proto-oncogene, AP-1 transcription factor subunit [Source:NCBI gene;Acc:103229352]	359.272	1.97671	0.125081	15.8034	2.95e-56	3.29e-54
ENSCSAG00000017480	POGLUT2	protein_coding	3	81331614	81360706	protein O-glucosyltransferase 2 [Source:NCBI gene;Acc:103214743]	3063.49	-0.796568	0.0504363	-15.7936	3.45e-56	3.81e-54
ENSCSAG00000011947	MSN	protein_coding	X	55660234	55735191	moesin [Source:NCBI gene;Acc:103232093]	2878.39	-0.74877	0.0474764	-15.7714	4.89e-56	5.37e-54
ENSCSAG00000004250	RRM1	protein_coding	1	62604486	62650200	ribonucleotide reductase catalytic subunit M1 [Source:NCBI gene;Acc:103247970]	2420.64	-0.779666	0.0496492	-15.7035	1.43e-55	1.56e-53
ENSCSAG00000006636	GANAB	protein_coding	1	11257935	11281111	glucosidase II alpha subunit [Source:HGNC Symbol;Acc:HGNC:4138]	4039.67	-0.674365	0.0430607	-15.6608	2.8e-55	3.02e-53
ENSCSAG00000007924	FAM83G	protein_coding	16	17668751	17702726	family with sequence similarity 83 member G [Source:HGNC Symbol;Acc:HGNC:32554]	639.144	1.298	0.0829828	15.6418	3.78e-55	4.04e-53
ENSCSAG00000001782	TXNIP	protein_coding	20	12756053	12761177	thioredoxin interacting protein [Source:NCBI gene;Acc:103224057]	773.836	1.1505	0.0735644	15.6394	3.93e-55	4.16e-53
ENSCSAG00000012423	HSP90AB1	protein_coding	17	27911013	27921251	heat shock protein 90 alpha family class B member 1 [Source:NCBI gene;Acc:103221436]	24092	-0.578667	0.0371417	-15.58	9.96e-55	1.05e-52
ENSCSAG00000009445	BRD2	protein_coding	17	39114700	39122051	bromodomain containing 2 [Source:HGNC Symbol;Acc:HGNC:1103]	2009.42	0.814949	0.0524865	15.5268	2.28e-54	2.38e-52
ENSCSAG00000000035	CYTB	protein_coding	MT	14732	15872	cytochrome b [Source:NCBI gene;Acc:4097500]	69300.4	0.642177	0.0418419	15.3477	3.67e-53	3.74e-51
ENSCSAG00000015776	EPRS1	protein_coding	25	9534114	9618141	glutamyl-prolyl-tRNA synthetase 1 [Source:NCBI gene;Acc:103230068]	3481.73	-0.733153	0.047781	-15.344	3.88e-53	3.93e-51
ENSCSAG00000004795	PDZD8	protein_coding	9	110082680	110184260	PDZ domain containing 8 [Source:HGNC Symbol;Acc:HGNC:26974]	1940.11	0.827708	0.0544316	15.2064	3.21e-52	3.22e-50
ENSCSAG00000015492	ARHGEF28	protein_coding	4	68112244	68298438	Rho guanine nucleotide exchange factor 28 [Source:HGNC Symbol;Acc:HGNC:30322]	2599.13	0.69915	0.0461079	15.1633	6.19e-52	6.16e-50
ENSCSAG00000007295	LGALS1	protein_coding	19	20379003	20383464	galectin 1 [Source:NCBI gene;Acc:103223287]	4647.85	-0.650688	0.0429447	-15.1518	7.38e-52	7.29e-50
ENSCSAG00000010278	FOSL2	protein_coding	14	79201649	79222373	FOS like 2, AP-1 transcription factor subunit [Source:HGNC Symbol;Acc:HGNC:3798]	2844.7	0.688646	0.0454617	15.1478	7.83e-52	7.68e-50
ENSCSAG00000003100	HMGB2	protein_coding	7	119440468	119443578	high mobility group box 2 [Source:HGNC Symbol;Acc:HGNC:5000]	1529.65	-0.90949	0.0603406	-15.0726	2.45e-51	2.39e-49
ENSCSAG00000002411	HSPA8	protein_coding	1	114446544	114451562	heat shock protein family A (Hsp70) member 8 [Source:NCBI gene;Acc:103248693]	23056	-0.558394	0.0370971	-15.0522	3.34e-51	3.23e-49
ENSCSAG00000005315	CD63	protein_coding	11	51672740	51676301	CD63 molecule [Source:HGNC Symbol;Acc:HGNC:1692]	3709.47	-0.771508	0.0512689	-15.0483	3.54e-51	3.4e-49
ENSCSAG00000011634	ARL6IP5	protein_coding	22	30111017	30135240	ADP ribosylation factor like GTPase 6 interacting protein 5 [Source:NCBI gene;Acc:103227875]	2840.27	-0.7272	0.0484657	-15.0044	6.87e-51	6.54e-49
ENSCSAG00000008720	TMED9	protein_coding	23	79609826	79614084	transmembrane p24 trafficking protein 9 [Source:NCBI gene;Acc:103245066]	2155.6	-0.758809	0.0508374	-14.9262	2.23e-50	2.07e-48
ENSCSAG00000014349	CHD7	protein_coding	8	56657826	56785804	chromodomain helicase DNA binding protein 7 [Source:HGNC Symbol;Acc:HGNC:20626]	1470.58	0.848072	0.0570323	14.87	5.16e-50	4.77e-48
ENSCSAG00000000025	ND3	protein_coding	MT	10056	10395	NADH dehydrogenase subunit 3 [Source:NCBI gene;Acc:4097495]	12715.2	0.615099	0.0413931	14.8599	6e-50	5.51e-48
ENSCSAG00000018839	IER2	protein_coding	6	11836706	11837377	immediate early response 2 [Source:HGNC Symbol;Acc:HGNC:28871]	1058.22	1.00541	0.0680219	14.7807	1.95e-49	1.78e-47
ENSCSAG00000003007	EIF1	protein_coding	16	64549689	64552343	eukaryotic translation initiation factor 1 [Source:HGNC Symbol;Acc:HGNC:3249]	5418.6	-0.641624	0.0435284	-14.7404	3.55e-49	3.22e-47
ENSCSAG00000003082	DHX58	protein_coding	16	64154984	64166500	DExH-box helicase 58 [Source:HGNC Symbol;Acc:HGNC:29517]	320.424	1.67921	0.114627	14.6494	1.36e-48	1.22e-46
ENSCSAG00000003198	MMP1	protein_coding	1	94167219	94176767	matrix metallopeptidase 1 [Source:NCBI gene;Acc:103248335]	2999.1	-0.737186	0.050525	-14.5905	3.23e-48	2.87e-46
ENSCSAG00000001806	TUFT1	protein_coding	20	12109717	12154201	tuftelin 1 [Source:NCBI gene;Acc:103224029]	887.105	1.0946	0.0752343	14.5492	5.91e-48	5.21e-46
ENSCSAG00000016761	IL1A	protein_coding	14	15789013	15796611	interleukin 1 alpha [Source:HGNC Symbol;Acc:HGNC:5991]	90.6327	3.60463	0.248114	14.5281	8.04e-48	7.04e-46
ENSCSAG00000001757	PDZK1	protein_coding	20	13040475	13079241	PDZ domain containing 1 [Source:NCBI gene;Acc:103224070]	777.754	-1.13547	0.0782919	-14.503	1.16e-47	1.01e-45
ENSCSAG00000015535	UQCRC1	protein_coding	22	10000864	10012202	ubiquinol-cytochrome c reductase core protein 1 [Source:HGNC Symbol;Acc:HGNC:12585]	2453.03	-0.698686	0.0481792	-14.5018	1.18e-47	1.02e-45
ENSCSAG00000008009	HNRNPM	protein_coding	6	7796045	7839244	heterogeneous nuclear ribonucleoprotein M [Source:HGNC Symbol;Acc:HGNC:5046]	3470	-0.676652	0.0467375	-14.4777	1.68e-47	1.44e-45
ENSCSAG00000012017	PABPC1	protein_coding	8	95561930	95578633	poly(A) binding protein cytoplasmic 1 [Source:HGNC Symbol;Acc:HGNC:8554]	27221.6	0.478635	0.0330634	14.4763	1.71e-47	1.46e-45
ENSCSAG00000016665	CCN2	protein_coding	13	41613798	41617651	cellular communication network factor 2 [Source:HGNC Symbol;Acc:HGNC:2500]	812.397	1.10426	0.0764296	14.4481	2.58e-47	2.17e-45
ENSCSAG00000000022	ATP6	protein_coding	MT	8524	9204	ATP synthase F0 subunit 6 [Source:NCBI gene;Acc:4097493]	80768.7	0.638029	0.0443287	14.3931	5.72e-47	4.78e-45
ENSCSAG00000017065	HIVEP2	protein_coding	13	30477205	30500066	HIVEP zinc finger 2 [Source:HGNC Symbol;Acc:HGNC:4921]	611.153	1.21718	0.0848923	14.338	1.27e-46	1.05e-44
ENSCSAG00000018623	SPRY2	protein_coding	3	59358394	59359341	sprouty RTK signaling antagonist 2 [Source:NCBI gene;Acc:103214617]	1358.13	0.931443	0.0649676	14.337	1.28e-46	1.06e-44
ENSCSAG00000006354	CCL2	protein_coding	16	27763555	27765416	C-C motif chemokine ligand 2 [Source:HGNC Symbol;Acc:HGNC:10618]	87.3634	4.83975	0.337589	14.3362	1.3e-46	1.07e-44
ENSCSAG00000012709	ZFP36L2	protein_coding	14	64019418	64026281	ZFP36 ring finger protein like 2 [Source:HGNC Symbol;Acc:HGNC:1108]	2821.09	0.660871	0.0461817	14.3102	1.89e-46	1.54e-44
ENSCSAG00000014660	LGALS3	protein_coding	24	32311271	32328339	galectin 3 [Source:NCBI gene;Acc:103229030]	3150.41	-0.649764	0.0454478	-14.2969	2.29e-46	1.85e-44
ENSCSAG00000017968	ATP5F1A	protein_coding	18	34816027	34830924	ATP synthase F1 subunit alpha [Source:HGNC Symbol;Acc:HGNC:823]	7999.08	-0.555773	0.0388848	-14.2928	2.43e-46	1.95e-44
ENSCSAG00000000757	ERRFI1	protein_coding	20	123738973	123755809	ERBB receptor feedback inhibitor 1 [Source:NCBI gene;Acc:103225662]	1006.45	1.03551	0.0725667	14.2698	3.38e-46	2.7e-44
ENSCSAG00000000848	EPHA2	protein_coding	20	116147040	116178644	EPH receptor A2 [Source:NCBI gene;Acc:103225530]	2807.87	0.688448	0.0482777	14.2602	3.88e-46	3.08e-44
ENSCSAG00000017399	SLC12A7	protein_coding	4	890202	964263	solute carrier family 12 member 7 [Source:NCBI gene;Acc:103214921]	2766.95	0.675364	0.0473879	14.2518	4.37e-46	3.45e-44
ENSCSAG00000015939	LRPAP1	protein_coding	27	45206618	45225767	LDL receptor related protein associated protein 1 [Source:NCBI gene;Acc:103246441]	1185.13	-0.932524	0.065576	-14.2205	6.84e-46	5.37e-44
ENSCSAG00000010734	SETD5	protein_coding	22	45430660	45475217	SET domain containing 5 [Source:NCBI gene;Acc:103227964]	1572.82	0.798568	0.0561903	14.2118	7.74e-46	6.05e-44
ENSCSAG00000001141	PPT1	protein_coding	20	92809552	92833244	palmitoyl-protein thioesterase 1 [Source:NCBI gene;Acc:103225040]	844.432	-1.04916	0.0739555	-14.1864	1.11e-45	8.65e-44
ENSCSAG00000018063	AKAP17A	protein_coding	KE147549.1	262960	270493	A-kinase anchoring protein 17A [Source:HGNC Symbol;Acc:HGNC:18783]	553.389	1.19228	0.084304	14.1426	2.08e-45	1.6e-43
ENSCSAG00000010865	EEF2	protein_coding	6	3732425	3742826	eukaryotic translation elongation factor 2 [Source:HGNC Symbol;Acc:HGNC:3214]	26807.1	0.475246	0.0336804	14.1105	3.27e-45	2.51e-43
ENSCSAG00000000027	ND4L	protein_coding	MT	10461	10757	NADH dehydrogenase subunit 4L [Source:NCBI gene;Acc:4097496]	5669.48	0.658417	0.0467359	14.088	4.5e-45	3.43e-43
ENSCSAG00000009419	PDIA3	protein_coding	26	39272997	39349966	protein disulfide isomerase family A member 3 [Source:NCBI gene;Acc:103245734]	6613.81	-0.600977	0.0427306	-14.0643	6.29e-45	4.77e-43
ENSCSAG00000017011	NHSL1	protein_coding	13	34900833	34977655	NHS like 1 [Source:HGNC Symbol;Acc:HGNC:21021]	1828.85	0.738592	0.0525624	14.0517	7.52e-45	5.67e-43
ENSCSAG00000009839	PPARG	protein_coding	22	48275600	48407418	peroxisome proliferator activated receptor gamma [Source:NCBI gene;Acc:103228027]	1900.93	0.72768	0.0518691	14.0292	1.03e-44	7.75e-43
ENSCSAG00000001691	ATP1A1	protein_coding	20	17315117	17351054	ATPase Na+/K+ transporting subunit alpha 1 [Source:NCBI gene;Acc:103224143]	4946.73	-0.561938	0.0401757	-13.987	1.87e-44	1.4e-42
ENSCSAG00000005165	DUSP5	protein_coding	9	103435343	103449171	dual specificity phosphatase 5 [Source:HGNC Symbol;Acc:HGNC:3071]	898.559	1.17892	0.084483	13.9545	2.95e-44	2.19e-42
ENSCSAG00000013992	SLC25A25	protein_coding	12	10017755	10035476	solute carrier family 25 member 25 [Source:HGNC Symbol;Acc:HGNC:20663]	255.878	1.76496	0.126648	13.9359	3.83e-44	2.83e-42
ENSCSAG00000009170	ZNF503	protein_coding	9	55977584	55981263	zinc finger protein 503 [Source:HGNC Symbol;Acc:HGNC:23589]	1322.42	0.828104	0.0594617	13.9267	4.36e-44	3.2e-42
ENSCSAG00000011463	HSPD1	protein_coding	10	83003717	83017363	heat shock protein family D (Hsp60) member 1 [Source:HGNC Symbol;Acc:HGNC:5261]	11274.7	-0.486537	0.0349625	-13.916	5.07e-44	3.69e-42
ENSCSAG00000009095	XRCC5	protein_coding	10	101953067	102049964	X-ray repair cross complementing 5 [Source:HGNC Symbol;Acc:HGNC:12833]	5663.91	-0.562671	0.0404402	-13.9136	5.23e-44	3.8e-42
ENSCSAG00000012317	SBNO2	protein_coding	6	877049	931433	strawberry notch homolog 2 [Source:HGNC Symbol;Acc:HGNC:29158]	1126.57	0.924744	0.0667823	13.8471	1.32e-43	9.54e-42
ENSCSAG00000016289	TNFRSF10B	protein_coding	8	21102267	21150267	TNF receptor superfamily member 10b [Source:HGNC Symbol;Acc:HGNC:11905]	657.597	1.06561	0.076962	13.846	1.35e-43	9.65e-42
ENSCSAG00000013400	PCNA	protein_coding	2	32948196	32953991	proliferating cell nuclear antigen [Source:NCBI gene;Acc:103246929]	2430.59	-0.739014	0.0533904	-13.8417	1.43e-43	1.02e-41
ENSCSAG00000007510	PTTG1IP	protein_coding	2	88559285	88585091	PTTG1 interacting protein [Source:NCBI gene;Acc:103220001]	3695.22	-0.630754	0.0455936	-13.8343	1.58e-43	1.12e-41
ENSCSAG00000014710	PELI1	protein_coding	14	42864897	42930394	pellino E3 ubiquitin protein ligase 1 [Source:HGNC Symbol;Acc:HGNC:8827]	2111.81	0.726665	0.0525297	13.8334	1.6e-43	1.13e-41
ENSCSAG00000012752	TPX2	protein_coding	2	36134760	36191425	TPX2 microtubule nucleation factor [Source:NCBI gene;Acc:103248026]	3087.37	-0.637067	0.0461332	-13.8093	2.24e-43	1.57e-41
ENSCSAG00000018360	PGRMC1	protein_coding	KE148108.1	735146	743323	progesterone receptor membrane component 1 [Source:NCBI gene;Acc:103247328]	1146.07	-0.924249	0.0671865	-13.7565	4.66e-43	3.25e-41
ENSCSAG00000017899	STARD13	protein_coding	3	11836977	11974362	StAR related lipid transfer domain containing 13 [Source:NCBI gene;Acc:103214257]	1185.6	0.848324	0.0619178	13.7008	1e-42	6.97e-41
ENSCSAG00000009219	HNRNPU	protein_coding	25	81878111	81890701	heterogeneous nuclear ribonucleoprotein U [Source:NCBI gene;Acc:103230895]	9179.68	-0.494624	0.0361699	-13.675	1.43e-42	9.89e-41
ENSCSAG00000010054	CALU	protein_coding	21	97338913	97373156	calumenin [Source:NCBI gene;Acc:103226866]	3440.66	-0.604774	0.0442338	-13.6722	1.49e-42	1.02e-40
ENSCSAG00000000946	CLIC4	protein_coding	20	107858447	107897291	chloride intracellular channel 4 [Source:HGNC Symbol;Acc:HGNC:13518]	1914.58	-0.751644	0.0551021	-13.6409	2.29e-42	1.55e-40
ENSCSAG00000008261	PPP1R18	protein_coding	17	41766517	41778265	protein phosphatase 1 regulatory subunit 18 [Source:NCBI gene;Acc:103221823]	906.662	0.951709	0.0697667	13.6413	2.27e-42	1.55e-40
ENSCSAG00000005981	PPM1D	protein_coding	16	31833160	31900963	protein phosphatase, Mg2+/Mn2+ dependent 1D [Source:HGNC Symbol;Acc:HGNC:9277]	1060.79	0.871844	0.0639917	13.6243	2.87e-42	1.93e-40
ENSCSAG00000016180	MAP3K1	protein_coding	4	53084023	53120772	mitogen-activated protein kinase kinase kinase 1 [Source:HGNC Symbol;Acc:HGNC:6848]	2659.03	0.662988	0.0489856	13.5343	9.81e-42	6.56e-40
ENSCSAG00000004531	OAT	protein_coding	9	117060393	117083126	ornithine aminotransferase [Source:HGNC Symbol;Acc:HGNC:8091]	1192.48	-0.861869	0.0637313	-13.5235	1.14e-41	7.57e-40
ENSCSAG00000011550	TSC22D2	protein_coding	15	40233732	40283899	TSC22 domain family member 2 [Source:HGNC Symbol;Acc:HGNC:29095]	405.937	1.32602	0.0986708	13.4388	3.58e-41	2.37e-39
ENSCSAG00000012303	TPM1	protein_coding	26	20466037	20487135	tropomyosin 1 [Source:HGNC Symbol;Acc:HGNC:12010]	5454.58	-0.620424	0.0462487	-13.4149	4.94e-41	3.26e-39
ENSCSAG00000007650	WSB1	protein_coding	16	21080482	21102463	WD repeat and SOCS box containing 1 [Source:HGNC Symbol;Acc:HGNC:19221]	3702.17	0.580579	0.0434077	13.375	8.46e-41	5.55e-39
ENSCSAG00000013561	EPCAM	protein_coding	14	59815064	59832229	epithelial cell adhesion molecule [Source:HGNC Symbol;Acc:HGNC:11529]	1582.68	-0.779394	0.0582769	-13.374	8.58e-41	5.57e-39
ENSCSAG00000004671	OS9	protein_coding	11	53607008	53635793	OS9 endoplasmic reticulum lectin [Source:HGNC Symbol;Acc:HGNC:16994]	1585.54	-0.798462	0.0597019	-13.3741	8.56e-41	5.57e-39
ENSCSAG00000007511	EDN1	protein_coding	17	59853699	59861198	endothelin 1 [Source:NCBI gene;Acc:103222156]	691.461	1.16324	0.0871732	13.344	1.28e-40	8.29e-39
ENSCSAG00000012251	MIDN	protein_coding	6	1018290	1027618	midnolin [Source:HGNC Symbol;Acc:HGNC:16298]	1432.11	0.767551	0.0575375	13.34	1.35e-40	8.71e-39
ENSCSAG00000000006	ND1	protein_coding	MT	3303	4258	NADH dehydrogenase subunit 1 [Source:NCBI gene;Acc:4097488]	38904.6	0.576763	0.043247	13.3365	1.42e-40	9.09e-39
ENSCSAG00000016868	KLF3	protein_coding	27	11601989	11640455	Kruppel like factor 3 [Source:NCBI gene;Acc:103246217]	921.144	0.945273	0.0711083	13.2934	2.53e-40	1.61e-38
ENSCSAG00000001853	S100A4	protein_coding	20	10258070	10260871	S100 calcium binding protein A4 [Source:NCBI gene;Acc:103223963]	5570.7	0.537881	0.0404833	13.2865	2.77e-40	1.76e-38
ENSCSAG00000009697	NPM1	protein_coding	23	73555260	73575925	nucleophosmin 1 [Source:NCBI gene;Acc:103244967]	20403.1	-0.424871	0.0320444	-13.2588	4.01e-40	2.53e-38
ENSCSAG00000006581	KMT2C	protein_coding	21	120301188	120587137	lysine methyltransferase 2C [Source:NCBI gene;Acc:103227268]	1562	0.859733	0.0652031	13.1855	1.06e-39	6.68e-38
ENSCSAG00000009239	CLDN2	protein_coding	X	94760425	94763810	claudin 2 [Source:HGNC Symbol;Acc:HGNC:2041]	1928.34	-0.779153	0.05912	-13.1792	1.16e-39	7.22e-38
ENSCSAG00000013681	RPN2	protein_coding	2	26503597	26564142	ribophorin II [Source:NCBI gene;Acc:103246432]	4623.63	-0.543408	0.041275	-13.1656	1.39e-39	8.57e-38
ENSCSAG00000016624	EPB41L2	protein_coding	13	42576726	42678386	erythrocyte membrane protein band 4.1 like 2 [Source:HGNC Symbol;Acc:HGNC:3379]	1406.88	-0.784972	0.0596952	-13.1497	1.71e-39	1.05e-37
ENSCSAG00000010749	CD9	protein_coding	11	6236494	6275909	CD9 molecule [Source:HGNC Symbol;Acc:HGNC:1709]	3716.04	-0.607635	0.0463705	-13.1039	3.13e-39	1.91e-37
ENSCSAG00000010419	PIM1	protein_coding	17	34968429	34973760	Pim-1 proto-oncogene, serine/threonine kinase [Source:NCBI gene;Acc:103221573]	1075.87	0.835357	0.0637827	13.0969	3.43e-39	2.07e-37
ENSCSAG00000009365	AKR1B1	protein_coding	21	103059991	103077341	aldo-keto reductase family 1 member B [Source:HGNC Symbol;Acc:HGNC:381]	12935.8	-0.443368	0.0338633	-13.0929	3.62e-39	2.16e-37
ENSCSAG00000014691	MDH1	protein_coding	14	43406499	43425095	malate dehydrogenase 1 [Source:HGNC Symbol;Acc:HGNC:6970]	1896.1	-0.722672	0.0551956	-13.0929	3.61e-39	2.16e-37
ENSCSAG00000009584	URB1	protein_coding	2	59733902	59814018	URB1 ribosome biogenesis homolog [Source:HGNC Symbol;Acc:HGNC:17344]	890.743	0.922789	0.0705359	13.0825	4.14e-39	2.47e-37
ENSCSAG00000018011	SERPINE1	protein_coding	28	12047529	12060202	serpin family E member 1 [Source:NCBI gene;Acc:103246698]	9488.5	0.545552	0.0417691	13.0611	5.49e-39	3.26e-37
ENSCSAG00000018152	NARS1	protein_coding	18	22107291	22131140	asparaginyl-tRNA synthetase 1 [Source:NCBI gene;Acc:103244220]	2412.29	-0.647523	0.0496712	-13.0362	7.62e-39	4.5e-37
ENSCSAG00000013267	NDUFA4	protein_coding	21	47245170	47252730	NDUFA4 mitochondrial complex associated [Source:NCBI gene;Acc:103226480]	1116.66	-0.851591	0.0653367	-13.0339	7.85e-39	4.62e-37
ENSCSAG00000001145	ZMPSTE24	protein_coding	20	92605309	92648114	zinc metallopeptidase STE24 [Source:NCBI gene;Acc:103225035]	1291.68	-0.801563	0.0615187	-13.0296	8.31e-39	4.86e-37
ENSCSAG00000006051	NCKAP5L	protein_coding	11	46027202	46067067	NCK associated protein 5 like [Source:HGNC Symbol;Acc:HGNC:29321]	527.378	1.11831	0.085868	13.0236	8.98e-39	5.23e-37
ENSCSAG00000013640	SKP1	protein_coding	23	36962328	36978757	S-phase kinase associated protein 1 [Source:NCBI gene;Acc:103244544]	1494.53	-0.755972	0.0580482	-13.0232	9.03e-39	5.24e-37
ENSCSAG00000005471	PPRC1	protein_coding	9	95157800	95183037	PPARG related coactivator 1 [Source:HGNC Symbol;Acc:HGNC:30025]	1240.35	0.786774	0.0605298	12.9981	1.25e-38	7.24e-37
ENSCSAG00000011019	MIF	protein_coding	19	7000793	7001757	macrophage migration inhibitory factor [Source:NCBI gene;Acc:103223031]	2632.26	-0.658589	0.0507156	-12.9859	1.47e-38	8.46e-37
ENSCSAG00000011832	PSMB1	protein_coding	13	97682369	97701799	proteasome 20S subunit beta 1 [Source:HGNC Symbol;Acc:HGNC:9537]	2346.79	-0.709459	0.0546585	-12.9799	1.59e-38	9.11e-37
ENSCSAG00000014001	ATP6AP2	protein_coding	X	37742545	37769062	ATPase H+ transporting accessory protein 2 [Source:NCBI gene;Acc:103231813]	1872.72	-0.700862	0.0540898	-12.9574	2.13e-38	1.22e-36
ENSCSAG00000013096	CTNNA1	protein_coding	23	41447675	41600190	catenin alpha 1 [Source:NCBI gene;Acc:103244602]	3048.23	-0.601014	0.0463904	-12.9556	2.19e-38	1.24e-36
ENSCSAG00000008684	GSTP1	protein_coding	1	6675376	6713580	glutathione S-transferase pi 1 [Source:HGNC Symbol;Acc:HGNC:4638]	3731.15	-0.558216	0.0432292	-12.9129	3.81e-38	2.15e-36
ENSCSAG00000003967	SPCS2	protein_coding	1	66180898	66210316	signal peptidase complex subunit 2 [Source:NCBI gene;Acc:103248041]	941.537	-0.891398	0.0690789	-12.9041	4.27e-38	2.4e-36
ENSCSAG00000000032	ND5	protein_coding	MT	12328	14136	NADH dehydrogenase subunit 5 [Source:NCBI gene;Acc:4097498]	45069.3	0.613223	0.0475348	12.9005	4.47e-38	2.5e-36
ENSCSAG00000013068	PAIP2	protein_coding	23	42002482	42042777	poly(A) binding protein interacting protein 2 [Source:NCBI gene;Acc:103244633]	1454.81	-0.783484	0.0608657	-12.8723	6.44e-38	3.59e-36
ENSCSAG00000003862	ZFP36	protein_coding	6	34011031	34013870	ZFP36 ring finger protein [Source:HGNC Symbol;Acc:HGNC:12862]	346.453	1.36946	0.107159	12.7798	2.13e-37	1.18e-35
ENSCSAG00000006392	DDB1	protein_coding	1	12508443	12544913	damage specific DNA binding protein 1 [Source:NCBI gene;Acc:103234463]	3471.63	-0.577458	0.0452463	-12.7626	2.65e-37	1.47e-35
ENSCSAG00000004214	FRS2	protein_coding	11	65197385	65208379	fibroblast growth factor receptor substrate 2 [Source:HGNC Symbol;Acc:HGNC:16971]	736.121	1.02606	0.0804229	12.7583	2.8e-37	1.54e-35
ENSCSAG00000013528	ANP32A	protein_coding	26	14653745	14691492	acidic nuclear phosphoprotein 32 family member A [Source:HGNC Symbol;Acc:HGNC:13233]	2061.75	-0.665334	0.052348	-12.7098	5.21e-37	2.86e-35
ENSCSAG00000013524	MCFD2	protein_coding	14	60273296	60287200	multiple coagulation factor deficiency 2 [Source:HGNC Symbol;Acc:HGNC:18451]	4408.72	-0.537231	0.0423652	-12.6809	7.54e-37	4.1e-35
ENSCSAG00000010755	STK35	protein_coding	2	54382616	54430101	serine/threonine kinase 35 [Source:HGNC Symbol;Acc:HGNC:16254]	2923.47	0.573617	0.0452976	12.6633	9.44e-37	5.11e-35
ENSCSAG00000001546	PSMA5	protein_coding	20	24120562	24148736	proteasome 20S subunit alpha 5 [Source:NCBI gene;Acc:103224293]	955.717	-0.895841	0.0709036	-12.6346	1.36e-36	7.34e-35
ENSCSAG00000003203	MMP10	protein_coding	1	94148087	94158097	matrix metallopeptidase 10 [Source:NCBI gene;Acc:103248336]	1284.21	-0.814733	0.0644879	-12.6339	1.37e-36	7.38e-35
ENSCSAG00000001427	BCL10	protein_coding	20	48073800	48085136	BCL10 immune signaling adaptor [Source:NCBI gene;Acc:103224518]	671.875	0.953317	0.0756968	12.5939	2.28e-36	1.22e-34
ENSCSAG00000010969	IDH3B	protein_coding	2	53875390	53881716	isocitrate dehydrogenase (NAD(+)) 3 non-catalytic subunit beta [Source:NCBI gene;Acc:103215621]	1448.22	-0.738006	0.0587093	-12.5705	3.07e-36	1.63e-34
ENSCSAG00000013052	MCM3	protein_coding	17	20222590	20243809	minichromosome maintenance complex component 3 [Source:NCBI gene;Acc:103221368]	1652.94	-0.772392	0.0614443	-12.5706	3.06e-36	1.63e-34
ENSCSAG00000002502	ATP5MC1	protein_coding	16	69307175	69312254	ATP synthase F(0) complex subunit C1, mitochondrial [Source:NCBI gene;Acc:103214808]	1175	-0.796079	0.0635034	-12.536	4.74e-36	2.51e-34
ENSCSAG00000007883	DDX1	protein_coding	14	92007036	92045190	DEAD-box helicase 1 [Source:HGNC Symbol;Acc:HGNC:2734]	3157.42	-0.583532	0.0466149	-12.5181	5.94e-36	3.13e-34
ENSCSAG00000001884	SFSWAP	protein_coding	11	127086668	127177324	splicing factor SWAP [Source:HGNC Symbol;Acc:HGNC:10790]	930.836	0.905041	0.0723029	12.5173	6e-36	3.15e-34
ENSCSAG00000006984	CETN2	protein_coding	X	127338862	127341575	centrin 2 [Source:NCBI gene;Acc:103232766]	996.125	-0.859842	0.0691037	-12.4428	1.53e-35	7.99e-34
ENSCSAG00000003690	BCAR1	protein_coding	5	60707006	60732882	BCAR1 scaffold protein, Cas family member [Source:HGNC Symbol;Acc:HGNC:971]	1541.59	0.715369	0.0575399	12.4326	1.74e-35	9.04e-34
ENSCSAG00000006527	CALR	protein_coding	6	11618396	11623792	calreticulin [Source:HGNC Symbol;Acc:HGNC:1455]	6930.09	-0.491545	0.0396216	-12.406	2.42e-35	1.26e-33
ENSCSAG00000000010	MT-ND2	protein_coding	MT	4465	5506	mitochondrially encoded NADH:ubiquinone oxidoreductase core subunit 2 [Source:HGNC Symbol;Acc:HGNC:7456]	46622	0.57688	0.0466322	12.3709	3.76e-35	1.94e-33
ENSCSAG00000009548	ATP6V0E1	protein_coding	23	75149710	75200192	ATPase H+ transporting V0 subunit e1 [Source:NCBI gene;Acc:103244984]	1464.81	-0.742386	0.0600828	-12.356	4.52e-35	2.3e-33
ENSCSAG00000017601	MYL12A	protein_coding	18	62501879	62505937	myosin light chain 12A [Source:NCBI gene;Acc:103222703]	1879.5	-0.666206	0.0539214	-12.3551	4.57e-35	2.32e-33
ENSCSAG00000017268	EPHA7	protein_coding	13	18099005	18281415	EPH receptor A7 [Source:HGNC Symbol;Acc:HGNC:3390]	5640.97	-0.577941	0.0468166	-12.3448	5.2e-35	2.63e-33
ENSCSAG00000003909	SERPINH1	protein_coding	1	66788240	66799072	serpin family H member 1 [Source:NCBI gene;Acc:103248063]	3353.15	-0.583239	0.0472549	-12.3424	5.35e-35	2.7e-33
ENSCSAG00000009605	UQCR10	protein_coding	19	12644235	12647096	ubiquinol-cytochrome c reductase, complex III subunit X [Source:NCBI gene;Acc:103223148]	513.143	-1.12866	0.0915253	-12.3317	6.12e-35	3.07e-33
ENSCSAG00000005465	NOLC1	protein_coding	9	95185480	95195136	nucleolar and coiled-body phosphoprotein 1 [Source:HGNC Symbol;Acc:HGNC:15608]	2499.84	-0.643114	0.0521763	-12.3258	6.58e-35	3.29e-33
ENSCSAG00000001140	CAP1	protein_coding	20	92829735	92864697	cyclase associated actin cytoskeleton regulatory protein 1 [Source:NCBI gene;Acc:103225041]	2803.02	-0.569204	0.0462697	-12.3019	8.85e-35	4.39e-33
ENSCSAG00000015058	KAT6A	protein_coding	8	39911776	39962735	lysine acetyltransferase 6A [Source:HGNC Symbol;Acc:HGNC:13013]	1194.45	0.746203	0.0606875	12.2958	9.54e-35	4.71e-33
ENSCSAG00000006660	NCL	protein_coding	10	117477904	117486774	nucleolin [Source:HGNC Symbol;Acc:HGNC:7667]	12373.4	-0.436356	0.0355544	-12.2729	1.27e-34	6.23e-33
ENSCSAG00000017083	PRC1	protein_coding	29	8866969	8894691	protein regulator of cytokinesis 1 [Source:NCBI gene;Acc:103231177]	1736.69	-0.695273	0.0567431	-12.253	1.62e-34	7.94e-33
ENSCSAG00000013536	PSMB7	protein_coding	12	13728724	13793290	proteasome 20S subunit beta 7 [Source:HGNC Symbol;Acc:HGNC:9544]	1743.41	-0.695004	0.056807	-12.2345	2.03e-34	9.94e-33
ENSCSAG00000005159	CERK	protein_coding	19	29179686	29236734	ceramide kinase [Source:HGNC Symbol;Acc:HGNC:19256]	2146.28	0.699986	0.0573395	12.2077	2.83e-34	1.38e-32
ENSCSAG00000010182	SND1	protein_coding	21	96467319	96911145	staphylococcal nuclease and tudor domain containing 1 [Source:NCBI gene;Acc:103226850]	2402.99	-0.613321	0.0502611	-12.2027	3.01e-34	1.46e-32
ENSCSAG00000002632	ARHGAP23	protein_coding	16	67680018	67732938	Rho GTPase activating protein 23 [Source:HGNC Symbol;Acc:HGNC:29293]	2635.79	0.580119	0.0475953	12.1886	3.58e-34	1.73e-32
ENSCSAG00000002772	NR1D1	protein_coding	16	66079089	66090685	nuclear receptor subfamily 1 group D member 1 [Source:HGNC Symbol;Acc:HGNC:7962]	206.705	1.66797	0.137474	12.1329	7.07e-34	3.4e-32
ENSCSAG00000018102	ANP32E	protein_coding	KE148049.1	723403	741002	acidic nuclear phosphoprotein 32 family member E [Source:NCBI gene;Acc:103247183]	2113	-0.747935	0.0616665	-12.1287	7.44e-34	3.57e-32
ENSCSAG00000016266	YTHDF1	protein_coding	2	985425	1012091	YTH N6-methyladenosine RNA binding protein 1 [Source:NCBI gene;Acc:103242872]	1055.26	0.788301	0.0650807	12.1127	9.05e-34	4.29e-32
ENSCSAG00000013072	FAM107B	protein_coding	9	14543006	14557450	family with sequence similarity 107 member B [Source:HGNC Symbol;Acc:HGNC:23726]	4762.56	-0.52472	0.0433398	-12.1071	9.68e-34	4.57e-32
ENSCSAG00000011760	PALM2AKAP2	protein_coding	12	29371209	29604909	PALM2 and AKAP2 fusion [Source:HGNC Symbol;Acc:HGNC:33529]	1829.21	0.629206	0.0519706	12.107	9.7e-34	4.57e-32
ENSCSAG00000005103	PIM3	protein_coding	19	32466771	32470006	Pim-3 proto-oncogene, serine/threonine kinase [Source:NCBI gene;Acc:103223539]	638.021	0.97639	0.0807033	12.0985	1.08e-33	5.05e-32
ENSCSAG00000002059	TMED2	protein_coding	11	118913078	118928281	transmembrane p24 trafficking protein 2 [Source:HGNC Symbol;Acc:HGNC:16996]	2811.34	-0.561095	0.0464461	-12.0805	1.34e-33	6.26e-32
ENSCSAG00000005773	SEPTIN2	protein_coding	10	127387280	127421201	septin 2 [Source:HGNC Symbol;Acc:HGNC:7729]	7058.96	-0.455813	0.0377372	-12.0786	1.37e-33	6.39e-32
ENSCSAG00000007282	PDIA6	protein_coding	14	96801349	96828716	protein disulfide isomerase family A member 6 [Source:HGNC Symbol;Acc:HGNC:30168]	8487.14	-0.463637	0.038403	-12.0729	1.47e-33	6.82e-32
ENSCSAG00000005554	IGFBP6	protein_coding	11	49209136	49213858	insulin like growth factor binding protein 6 [Source:HGNC Symbol;Acc:HGNC:5475]	857.429	-0.867258	0.0720253	-12.041	2.16e-33	1e-31
ENSCSAG00000015544	PTPN14	protein_coding	25	15110687	15219492	protein tyrosine phosphatase non-receptor type 14 [Source:NCBI gene;Acc:103230105]	1460.41	0.730201	0.060748	12.0202	2.78e-33	1.28e-31
ENSCSAG00000004753	PRDX3	protein_coding	9	111955952	111968475	peroxiredoxin 3 [Source:HGNC Symbol;Acc:HGNC:9354]	1920.7	-0.627675	0.0522947	-12.0026	3.44e-33	1.58e-31
ENSCSAG00000006644	INTS5	protein_coding	1	11251991	11257520	integrator complex subunit 5 [Source:NCBI gene;Acc:103233995]	705.905	0.928699	0.0774344	11.9934	3.85e-33	1.75e-31
ENSCSAG00000006561	TNRC6A	protein_coding	5	22453931	22553843	trinucleotide repeat containing adaptor 6A [Source:HGNC Symbol;Acc:HGNC:11969]	1274.44	0.721191	0.0602077	11.9784	4.61e-33	2.08e-31
ENSCSAG00000006235	SH3BP4	protein_coding	10	121054665	121073708	SH3 domain binding protein 4 [Source:HGNC Symbol;Acc:HGNC:10826]	576.916	0.997747	0.0833692	11.9678	5.24e-33	2.36e-31
ENSCSAG00000010775	ZBTB7A	protein_coding	6	3801046	3812884	zinc finger and BTB domain containing 7A [Source:HGNC Symbol;Acc:HGNC:18078]	773.834	0.935152	0.0781692	11.9632	5.54e-33	2.48e-31
ENSCSAG00000017599	MYL12B	protein_coding	18	62521295	62529131	myosin light chain 12B [Source:NCBI gene;Acc:103222701]	3152.91	-0.563524	0.0471265	-11.9577	5.92e-33	2.65e-31
ENSCSAG00000007255	THBS1	protein_coding	26	43410580	43427812	thrombospondin 1 [Source:NCBI gene;Acc:103245860]	318.927	1.30711	0.109315	11.9572	5.95e-33	2.65e-31
ENSCSAG00000002493	TAGLN2	protein_coding	20	4024775	4032526	transgelin 2 [Source:NCBI gene;Acc:103223743]	8269.57	-0.537528	0.0449684	-11.9534	6.23e-33	2.77e-31
ENSCSAG00000006911	BCAP31	protein_coding	X	128128271	128151823	B cell receptor associated protein 31 [Source:HGNC Symbol;Acc:HGNC:16695]	2642.96	-0.620915	0.0519639	-11.949	6.57e-33	2.9e-31
ENSCSAG00000001658	CSDE1	protein_coding	20	18913230	18953755	cold shock domain containing E1 [Source:NCBI gene;Acc:103224168]	3522.8	-0.525518	0.0439807	-11.9488	6.58e-33	2.9e-31
ENSCSAG00000016696	RPS12	protein_coding	13	40701883	40706368	ribosomal protein S12 [Source:HGNC Symbol;Acc:HGNC:10385]	11642.2	0.433461	0.0363137	11.9366	7.63e-33	3.35e-31
ENSCSAG00000005084	NDUFA13	protein_coding	6	17976547	17994968	NADH:ubiquinone oxidoreductase subunit A13 [Source:HGNC Symbol;Acc:HGNC:17194]	958.742	-0.854802	0.0716615	-11.9283	8.42e-33	3.69e-31
ENSCSAG00000017470	COL4A1	protein_coding	3	88412168	88564057	collagen type IV alpha 1 chain [Source:NCBI gene;Acc:103214795]	15671.6	-0.478289	0.0402996	-11.8683	1.73e-32	7.55e-31
ENSCSAG00000013694	UQCRQ	protein_coding	23	35684495	35685670	ubiquinol-cytochrome c reductase complex III subunit VII [Source:NCBI gene;Acc:103244527]	584.609	-1.02172	0.0862951	-11.8398	2.43e-32	1.05e-30
ENSCSAG00000007809	GPC4	protein_coding	X	108450536	108570214	glypican 4 [Source:NCBI gene;Acc:103232583]	7037.33	-0.484602	0.0409735	-11.8272	2.82e-32	1.21e-30
ENSCSAG00000009746	EDARADD	protein_coding	25	73538944	73626038	EDAR associated death domain [Source:NCBI gene;Acc:103230811]	869.176	-0.845424	0.0716551	-11.7985	3.97e-32	1.69e-30
ENSCSAG00000011700	HMGXB3	protein_coding	23	52611370	52662193	HMG-box containing 3 [Source:HGNC Symbol;Acc:HGNC:28982]	939.242	0.822921	0.0699899	11.7577	6.45e-32	2.73e-30
ENSCSAG00000009378	CRIP2	protein_coding	24	83372334	83378215	cysteine rich protein 2 [Source:NCBI gene;Acc:103229804]	1369.42	-0.756937	0.0643897	-11.7556	6.61e-32	2.79e-30
ENSCSAG00000015940	LAMA5	protein_coding	2	1872832	1929854	laminin subunit alpha 5 [Source:NCBI gene;Acc:103243076]	3064.04	0.616756	0.0524696	11.7545	6.69e-32	2.82e-30
ENSCSAG00000002155	FASN	protein_coding	16	73982899	74006551	fatty acid synthase [Source:HGNC Symbol;Acc:HGNC:3594]	6693.91	0.441003	0.0375863	11.7331	8.62e-32	3.62e-30
ENSCSAG00000010528	POLR2L	protein_coding	1	646748	649029	RNA polymerase II subunit L [Source:NCBI gene;Acc:103234512]	940.552	-0.823144	0.0702334	-11.7201	1.01e-31	4.21e-30
ENSCSAG00000002649	PSMB3	protein_coding	16	67431052	67442814	proteasome 20S subunit beta 3 [Source:HGNC Symbol;Acc:HGNC:9540]	1026	-0.841783	0.0718892	-11.7094	1.14e-31	4.75e-30
ENSCSAG00000016955	UGDH	protein_coding	27	10781502	10810817	UDP-glucose 6-dehydrogenase [Source:NCBI gene;Acc:103246199]	3259.84	-0.591094	0.0505088	-11.7028	1.23e-31	5.13e-30
ENSCSAG00000018142	MDH2	protein_coding	28	10294021	10313970	malate dehydrogenase 2 [Source:NCBI gene;Acc:103246656]	3841.02	-0.572486	0.0490048	-11.6823	1.57e-31	6.51e-30
ENSCSAG00000012097	ABL2	protein_coding	25	50216483	50241621	ABL proto-oncogene 2, non-receptor tyrosine kinase [Source:HGNC Symbol;Acc:HGNC:77]	465.995	1.04449	0.0894988	11.6705	1.8e-31	7.43e-30
ENSCSAG00000005807	ACO2	protein_coding	19	24008667	24071356	aconitase 2 [Source:NCBI gene;Acc:103223383]	2313.85	-0.638669	0.054836	-11.6469	2.38e-31	9.77e-30
ENSCSAG00000018498	JUND	protein_coding	6	16755247	16756290	JunD proto-oncogene, AP-1 transcription factor subunit [Source:HGNC Symbol;Acc:HGNC:6206]	1005.53	0.761202	0.0654278	11.6342	2.76e-31	1.13e-29
ENSCSAG00000006788	PSMD1	protein_coding	10	117077881	117197586	proteasome 26S subunit, non-ATPase 1 [Source:HGNC Symbol;Acc:HGNC:9554]	1739.07	-0.637806	0.0549589	-11.6051	3.88e-31	1.58e-29
ENSCSAG00000019105	SOX4	protein_coding	17	50609356	50610780	SRY-box transcription factor 4 [Source:NCBI gene;Acc:103222078]	532.526	1.00691	0.0867726	11.604	3.93e-31	1.59e-29
ENSCSAG00000016148	PSME2	protein_coding	24	1129419	1132596	proteasome activator subunit 2 [Source:HGNC Symbol;Acc:HGNC:9569]	1070.57	-0.802122	0.0691868	-11.5936	4.44e-31	1.79e-29
ENSCSAG00000002962	NUAK1	protein_coding	11	101282347	101360602	NUAK family kinase 1 [Source:HGNC Symbol;Acc:HGNC:14311]	1658.03	0.692416	0.0597374	11.591	4.58e-31	1.84e-29
ENSCSAG00000017336	TENT4A	protein_coding	4	6399886	6443002	terminal nucleotidyltransferase 4A [Source:HGNC Symbol;Acc:HGNC:16705]	1437.1	0.673201	0.0580899	11.5889	4.69e-31	1.88e-29
ENSCSAG00000014831	DYNC1I2	protein_coding	10	57182220	57244510	dynein cytoplasmic 1 intermediate chain 2 [Source:HGNC Symbol;Acc:HGNC:2964]	1464.5	-0.697926	0.0602864	-11.5768	5.4e-31	2.16e-29
ENSCSAG00000014544	ZNF608	protein_coding	23	27646547	27759041	zinc finger protein 608 [Source:NCBI gene;Acc:103244434]	547.073	0.973276	0.0843536	11.5381	8.48e-31	3.39e-29
ENSCSAG00000012405	SDC2	protein_coding	8	91552647	91568828	syndecan 2 [Source:HGNC Symbol;Acc:HGNC:10659]	1636.18	-0.661379	0.0574215	-11.518	1.07e-30	4.26e-29
ENSCSAG00000011934	KLF10	protein_coding	8	97496678	97503620	Kruppel like factor 10 [Source:HGNC Symbol;Acc:HGNC:11810]	2173.22	0.623545	0.0541611	11.5128	1.14e-30	4.51e-29
ENSCSAG00000012430	COL5A2	protein_coding	10	74507772	74659366	collagen type V alpha 2 chain [Source:HGNC Symbol;Acc:HGNC:2210]	3674.31	-0.579615	0.0503675	-11.5077	1.21e-30	4.77e-29
ENSCSAG00000006931	STIP1	protein_coding	1	10033513	10052745	stress induced phosphoprotein 1 [Source:HGNC Symbol;Acc:HGNC:11387]	2239.71	-0.576097	0.0500959	-11.4999	1.32e-30	5.21e-29
ENSCSAG00000010343	WARS1	protein_coding	24	78295741	78339732	tryptophanyl-tRNA synthetase 1 [Source:NCBI gene;Acc:103229694]	1871.21	-0.612699	0.0532983	-11.4957	1.39e-30	5.45e-29
ENSCSAG00000005364	GDF15	protein_coding	6	16852971	16861964	growth differentiation factor 15 [Source:HGNC Symbol;Acc:HGNC:30142]	1830.82	0.72763	0.0633242	11.4906	1.47e-30	5.77e-29
ENSCSAG00000010289	NDUFA5	protein_coding	21	92327822	92348591	NADH:ubiquinone oxidoreductase subunit A5 [Source:NCBI gene;Acc:103226813]	1232.97	-0.785379	0.0683702	-11.4872	1.53e-30	5.96e-29
ENSCSAG00000009408	RPS6	protein_coding	12	60353817	60357759	ribosomal protein S6 [Source:HGNC Symbol;Acc:HGNC:10429]	8375.91	-0.434214	0.0379359	-11.446	2.46e-30	9.56e-29
ENSCSAG00000016354	PARP1	protein_coding	25	3350821	3388826	poly(ADP-ribose) polymerase 1 [Source:HGNC Symbol;Acc:HGNC:270]	1529.27	-0.682671	0.0596601	-11.4427	2.56e-30	9.91e-29
ENSCSAG00000004244	MDM2	protein_coding	11	64434261	64469890	MDM2 proto-oncogene [Source:HGNC Symbol;Acc:HGNC:6973]	1667.64	0.623126	0.0545032	11.4328	2.87e-30	1.11e-28
ENSCSAG00000010955	NOP56	protein_coding	2	53882169	53887565	NOP56 ribonucleoprotein [Source:HGNC Symbol;Acc:HGNC:15911]	4142.84	0.510214	0.0446457	11.4281	3.03e-30	1.17e-28
ENSCSAG00000006213	CCL5	protein_coding	16	29350391	29360604	C-C motif chemokine ligand 5 [Source:HGNC Symbol;Acc:HGNC:10632]	86.0819	2.65648	0.232852	11.4084	3.8e-30	1.45e-28
ENSCSAG00000017243	ZNF592	protein_coding	29	3553618	3611834	zinc finger protein 592 [Source:NCBI gene;Acc:103231107]	883.547	0.794202	0.069764	11.3841	5.02e-30	1.91e-28
ENSCSAG00000000778	PGD	protein_coding	20	121359381	121377032	phosphogluconate dehydrogenase [Source:HGNC Symbol;Acc:HGNC:8891]	1222.02	-0.717535	0.0630755	-11.3758	5.52e-30	2.1e-28
ENSCSAG00000018838	JUNB	protein_coding	6	11479407	11480450	JunB proto-oncogene, AP-1 transcription factor subunit [Source:HGNC Symbol;Acc:HGNC:6205]	2860.56	0.604712	0.0532671	11.3525	7.21e-30	2.74e-28
ENSCSAG00000010432	MYH10	protein_coding	16	7835843	7989788	myosin heavy chain 10 [Source:HGNC Symbol;Acc:HGNC:7568]	2623.13	-0.554138	0.0488885	-11.3347	8.83e-30	3.34e-28
ENSCSAG00000001366	GADD45A	protein_coding	20	65422451	65425840	growth arrest and DNA damage inducible alpha [Source:NCBI gene;Acc:103224652]	809.995	0.974039	0.0861109	11.3114	1.15e-29	4.34e-28
ENSCSAG00000013066	ERH	protein_coding	24	46624143	46642165	ERH mRNA splicing and mitosis factor [Source:NCBI gene;Acc:103229246]	1518.03	-0.659739	0.0583706	-11.3026	1.27e-29	4.79e-28
ENSCSAG00000015287	ZNF217	protein_coding	2	10439082	10450670	zinc finger protein 217 [Source:NCBI gene;Acc:103244079]	1026.44	0.796889	0.0706929	11.2725	1.79e-29	6.72e-28
ENSCSAG00000003778	DUSP6	protein_coding	11	84741444	84745886	dual specificity phosphatase 6 [Source:HGNC Symbol;Acc:HGNC:3072]	813.497	0.867922	0.0770191	11.2689	1.87e-29	6.99e-28
ENSCSAG00000004613	EIF4G2	protein_coding	1	54017696	54028843	eukaryotic translation initiation factor 4 gamma 2 [Source:HGNC Symbol;Acc:HGNC:3297]	12519.6	-0.404282	0.0358813	-11.2672	1.91e-29	7.1e-28
ENSCSAG00000000263	FAM71A	protein_coding	25	16904461	16906245	family with sequence similarity 71 member A [Source:NCBI gene;Acc:103230122]	49.8987	4.44556	0.394711	11.2628	2e-29	7.45e-28
ENSCSAG00000002101	WDR45B	protein_coding	16	74512231	74550105	WD repeat domain 45B [Source:HGNC Symbol;Acc:HGNC:25072]	2317.43	0.551916	0.049005	11.2624	2.01e-29	7.46e-28
ENSCSAG00000013242	RBM3	protein_coding	X	45702275	45707075	RNA binding motif protein 3 [Source:NCBI gene;Acc:103231929]	2883.34	-0.565339	0.0502168	-11.258	2.12e-29	7.82e-28
ENSCSAG00000009832	CREBBP	protein_coding	5	3415412	3540943	CREB binding protein [Source:HGNC Symbol;Acc:HGNC:2348]	1739.26	0.62228	0.0553167	11.2494	2.33e-29	8.6e-28
ENSCSAG00000011313	DLD	protein_coding	21	76795592	76824923	dihydrolipoamide dehydrogenase [Source:NCBI gene;Acc:103226725]	1108.82	-0.765598	0.0680611	-11.2487	2.35e-29	8.64e-28
ENSCSAG00000003501	RPS19	protein_coding	6	36068540	36084778	ribosomal protein S19 [Source:HGNC Symbol;Acc:HGNC:10402]	4724.32	-0.454224	0.0403978	-11.2438	2.48e-29	9.11e-28
ENSCSAG00000016943	BUB1	protein_coding	14	13647462	13697932	BUB1 mitotic checkpoint serine/threonine kinase [Source:HGNC Symbol;Acc:HGNC:1148]	3321.18	-0.522154	0.0465679	-11.2127	3.53e-29	1.29e-27
ENSCSAG00000011982	NCOA6	protein_coding	2	39013232	39129658	nuclear receptor coactivator 6 [Source:NCBI gene;Acc:103248812]	1143.56	0.738081	0.0660949	11.167	5.92e-29	2.15e-27
ENSCSAG00000004852	MARS1	protein_coding	11	53397357	53424681	methionyl-tRNA synthetase 1 [Source:HGNC Symbol;Acc:HGNC:6898]	1361.69	-0.656346	0.058821	-11.1583	6.52e-29	2.36e-27
ENSCSAG00000006493	NACC1	protein_coding	6	11818968	11825412	nucleus accumbens associated 1 [Source:HGNC Symbol;Acc:HGNC:20967]	1609.68	0.661626	0.0593263	11.1523	6.98e-29	2.52e-27
ENSCSAG00000017746	LMTK2	protein_coding	28	14959280	15067364	lemur tyrosine kinase 2 [Source:NCBI gene;Acc:103246801]	2268.75	0.545422	0.0490185	11.1269	9.28e-29	3.35e-27
ENSCSAG00000011502	JPT2	protein_coding	5	1589631	1613046	Jupiter microtubule associated homolog 2 [Source:HGNC Symbol;Acc:HGNC:14137]	2306.41	-0.547459	0.0492052	-11.126	9.37e-29	3.37e-27
ENSCSAG00000004237	NUP98	protein_coding	1	62925050	63050111	nucleoporin 98 [Source:NCBI gene;Acc:103247974]	3001.13	0.522942	0.0470843	11.1065	1.17e-28	4.17e-27
ENSCSAG00000001390	ACADM	protein_coding	20	57428472	57468359	acyl-CoA dehydrogenase medium chain [Source:NCBI gene;Acc:103224592]	1164.58	-0.868656	0.0782525	-11.1007	1.24e-28	4.44e-27
ENSCSAG00000005433	CD44	protein_coding	1	30039749	30132416	CD44 molecule (Indian blood group) [Source:HGNC Symbol;Acc:HGNC:1681]	2155.42	-0.557965	0.050272	-11.0989	1.27e-28	4.52e-27
ENSCSAG00000003637	ANKRD50	protein_coding	7	71858841	71902767	ankyrin repeat domain 50 [Source:HGNC Symbol;Acc:HGNC:29223]	1365.68	0.696758	0.0628415	11.0875	1.44e-28	5.11e-27
ENSCSAG00000017284	TRIO	protein_coding	4	13847936	14215164	trio Rho guanine nucleotide exchange factor [Source:NCBI gene;Acc:103215021]	2883.58	0.503115	0.0454454	11.0708	1.74e-28	6.13e-27
ENSCSAG00000010365	SRRM2	protein_coding	5	2571109	2585640	serine/arginine repetitive matrix 2 [Source:HGNC Symbol;Acc:HGNC:16639]	6095.11	0.447262	0.0404954	11.0448	2.32e-28	8.18e-27
ENSCSAG00000017287	COX5B	protein_coding	14	1331896	1336483	cytochrome c oxidase subunit 5B [Source:HGNC Symbol;Acc:HGNC:2269]	1592.35	-0.661812	0.059928	-11.0435	2.36e-28	8.27e-27
ENSCSAG00000012147	TMED10	protein_coding	24	52346815	52392525	transmembrane p24 trafficking protein 10 [Source:NCBI gene;Acc:103229349]	2497.75	-0.557582	0.0505794	-11.0239	2.93e-28	1.02e-26
ENSCSAG00000002367	USP36	protein_coding	16	70769797	70810844	ubiquitin specific peptidase 36 [Source:HGNC Symbol;Acc:HGNC:20062]	1575.67	0.615253	0.0558297	11.0202	3.06e-28	1.06e-26
ENSCSAG00000015086	FRMD6	protein_coding	24	28808551	28849600	FERM domain containing 6 [Source:NCBI gene;Acc:103228981]	3202.54	0.498916	0.0453445	11.0028	3.7e-28	1.29e-26
ENSCSAG00000014409	ELL2	protein_coding	4	89762251	89835433	elongation factor for RNA polymerase II 2 [Source:HGNC Symbol;Acc:HGNC:17064]	859.977	0.88059	0.0801221	10.9906	4.24e-28	1.47e-26
ENSCSAG00000008601	DUSP16	protein_coding	11	12372449	12419136	dual specificity phosphatase 16 [Source:HGNC Symbol;Acc:HGNC:17909]	314.076	1.18583	0.108159	10.9638	5.71e-28	1.97e-26
ENSCSAG00000007244	SPAG5	protein_coding	16	22346701	22369915	sperm associated antigen 5 [Source:HGNC Symbol;Acc:HGNC:13452]	1931.35	-0.60867	0.0555523	-10.9567	6.17e-28	2.12e-26
ENSCSAG00000014904	IREB2	protein_coding	26	4842122	4905964	iron responsive element binding protein 2 [Source:NCBI gene;Acc:103245251]	1994.56	0.629727	0.0574995	10.9519	6.51e-28	2.24e-26
ENSCSAG00000004697	G3BP2	protein_coding	7	24148750	24180210	G3BP stress granule assembly factor 2 [Source:HGNC Symbol;Acc:HGNC:30291]	2326.64	-0.560014	0.0511597	-10.9464	6.92e-28	2.37e-26
ENSCSAG00000011157	KDM6B	protein_coding	16	7232426	7241040	lysine demethylase 6B [Source:HGNC Symbol;Acc:HGNC:29012]	399.301	1.04822	0.0957863	10.9433	7.16e-28	2.44e-26
ENSCSAG00000002415	TK1	protein_coding	16	70186767	70200610	thymidine kinase 1 [Source:HGNC Symbol;Acc:HGNC:11830]	597.898	-0.92195	0.084403	-10.9232	8.93e-28	3.04e-26
ENSCSAG00000011647	ENY2	protein_coding	8	104044634	104056953	ENY2 transcription and export complex 2 subunit [Source:HGNC Symbol;Acc:HGNC:24449]	1411.67	-0.695677	0.0636942	-10.9221	9.03e-28	3.07e-26
ENSCSAG00000006762	MTMR10	protein_coding	26	51670132	51724226	myotubularin related protein 10 [Source:NCBI gene;Acc:103245945]	1504.02	0.682161	0.0624624	10.9211	9.13e-28	3.1e-26
ENSCSAG00000009574	AGO2	protein_coding	8	134767182	134823070	argonaute RISC catalytic component 2 [Source:HGNC Symbol;Acc:HGNC:3263]	541.676	0.968885	0.0888117	10.9094	1.04e-27	3.51e-26
ENSCSAG00000005130	POLR2B	protein_coding	7	11694619	11736611	RNA polymerase II subunit B [Source:HGNC Symbol;Acc:HGNC:9188]	1152.94	-0.721231	0.0661246	-10.9072	1.07e-27	3.59e-26
ENSCSAG00000006887	COX8A	protein_coding	1	10269021	10271175	cytochrome c oxidase subunit 8A [Source:HGNC Symbol;Acc:HGNC:2294]	656.581	-0.933139	0.0857826	-10.8779	1.47e-27	4.94e-26
ENSCSAG00000016692	PELO	protein_coding	4	49094528	49100838	pelota mRNA surveillance and ribosome rescue factor [Source:HGNC Symbol;Acc:HGNC:8829]	1039.11	0.690194	0.063466	10.875	1.52e-27	5.09e-26
ENSCSAG00000000852	FBXO42	protein_coding	20	115971369	116059285	F-box protein 42 [Source:NCBI gene;Acc:103225525]	754.896	0.79027	0.0727365	10.8648	1.7e-27	5.67e-26
ENSCSAG00000012191	STAT1	protein_coding	10	76492533	76533393	signal transducer and activator of transcription 1 [Source:HGNC Symbol;Acc:HGNC:11362]	13674.2	-0.466341	0.0429274	-10.8635	1.72e-27	5.74e-26
ENSCSAG00000004772	CSNK2A2	protein_coding	5	44093215	44133335	casein kinase 2 alpha 2 [Source:HGNC Symbol;Acc:HGNC:2459]	673.062	0.820522	0.0756298	10.8492	2.01e-27	6.7e-26
ENSCSAG00000011566	KMT2E	protein_coding	21	73930932	74029673	lysine methyltransferase 2E [Source:NCBI gene;Acc:103226692]	1701.08	0.719065	0.0662982	10.8459	2.09e-27	6.92e-26
ENSCSAG00000015514	TET3	protein_coding	14	33176039	33293906	tet methylcytosine dioxygenase 3 [Source:HGNC Symbol;Acc:HGNC:28313]	435.475	1.00471	0.0927664	10.8305	2.47e-27	8.17e-26
ENSCSAG00000006178	KMT2D	protein_coding	11	45263408	45302423	lysine methyltransferase 2D [Source:HGNC Symbol;Acc:HGNC:7133]	1542.23	0.595742	0.0550499	10.8218	2.71e-27	8.96e-26
ENSCSAG00000003144	COX4I1	protein_coding	5	71206941	71215034	cytochrome c oxidase subunit 4I1 [Source:HGNC Symbol;Acc:HGNC:2265]	2221.8	-0.545978	0.0504589	-10.8203	2.76e-27	9.1e-26
ENSCSAG00000003565	PGRMC2	protein_coding	7	75399830	75419604	progesterone receptor membrane component 2 [Source:HGNC Symbol;Acc:HGNC:16089]	1561.92	-0.629967	0.0582659	-10.8119	3.02e-27	9.94e-26
ENSCSAG00000013219	KIF20A	protein_coding	23	40849108	40857434	kinesin family member 20A [Source:NCBI gene;Acc:103244617]	1475.95	-0.643245	0.0595791	-10.7965	3.58e-27	1.17e-25
ENSCSAG00000015565	POLD2	protein_coding	21	14545986	14553217	DNA polymerase delta 2, accessory subunit [Source:NCBI gene;Acc:103226140]	1342.23	-0.695907	0.064489	-10.7911	3.79e-27	1.24e-25
ENSCSAG00000013314	STOM	protein_coding	12	18214928	18244595	stomatin [Source:HGNC Symbol;Acc:HGNC:3383]	778.555	-0.804654	0.0746832	-10.7742	4.56e-27	1.48e-25
ENSCSAG00000017809	CYP3A5	protein_coding	28	13491483	13519507	cytochrome P450 family 3 subfamily A member 5 [Source:NCBI gene;Acc:103246770]	7460.68	-0.444341	0.0412711	-10.7664	4.96e-27	1.6e-25
ENSCSAG00000010722	MRPL13	protein_coding	8	114973210	115023248	mitochondrial ribosomal protein L13 [Source:HGNC Symbol;Acc:HGNC:14278]	862.829	-0.774624	0.072155	-10.7356	6.93e-27	2.23e-25
ENSCSAG00000016130	SETD2	protein_coding	22	8420960	8567201	SET domain containing 2, histone lysine methyltransferase [Source:NCBI gene;Acc:103227561]	1530.58	0.70533	0.0658348	10.7136	8.78e-27	2.82e-25
ENSCSAG00000010176	ATN1	protein_coding	11	6964784	6972801	atrophin 1 [Source:HGNC Symbol;Acc:HGNC:3033]	1810.96	0.55788	0.0521209	10.7036	9.79e-27	3.13e-25
ENSCSAG00000005903	MED13	protein_coding	16	33162852	33285445	mediator complex subunit 13 [Source:HGNC Symbol;Acc:HGNC:22474]	3192.25	0.631698	0.0591087	10.6871	1.17e-26	3.73e-25
ENSCSAG00000016417	HELZ2	protein_coding	2	633042	647613	helicase with zinc finger 2 [Source:NCBI gene;Acc:103242618]	714.395	0.805246	0.0753505	10.6867	1.18e-26	3.74e-25
ENSCSAG00000012615	ASXL1	protein_coding	2	36735830	36812387	ASXL transcriptional regulator 1 [Source:HGNC Symbol;Acc:HGNC:18318]	1513.08	0.602255	0.0563914	10.6799	1.26e-26	4.01e-25
ENSCSAG00000004387	KMT2B	protein_coding	6	30626848	30647883	lysine methyltransferase 2B [Source:HGNC Symbol;Acc:HGNC:15840]	881.911	0.744039	0.0696995	10.675	1.33e-26	4.22e-25
ENSCSAG00000003586	GPATCH8	protein_coding	16	61883809	61996259	G-patch domain containing 8 [Source:HGNC Symbol;Acc:HGNC:29066]	1518.83	0.6367	0.0596901	10.6668	1.46e-26	4.6e-25
ENSCSAG00000014651	DLGAP5	protein_coding	24	32329418	32374503	DLG associated protein 5 [Source:HGNC Symbol;Acc:HGNC:16864]	1043.2	-0.886779	0.083143	-10.6657	1.47e-26	4.64e-25
ENSCSAG00000013601	FOXN2	protein_coding	14	58782897	58835451	forkhead box N2 [Source:HGNC Symbol;Acc:HGNC:5281]	579.488	0.956157	0.0898139	10.646	1.82e-26	5.71e-25
ENSCSAG00000000316	MORF4L2	protein_coding	X	91566712	91567575	mortality factor 4 like 2 [Source:NCBI gene;Acc:103232416]	1422.95	-0.65745	0.0618877	-10.6233	2.32e-26	7.25e-25
ENSCSAG00000008221	RIPK4	protein_coding	2	85627073	85653927	receptor interacting serine/threonine kinase 4 [Source:NCBI gene;Acc:103219215]	172.978	1.52714	0.14427	10.5852	3.49e-26	1.08e-24
ENSCSAG00000019058	OTUD1	protein_coding	9	23204327	23205766	OTU deubiquitinase 1 [Source:HGNC Symbol;Acc:HGNC:27346]	102.924	2.03217	0.192245	10.5707	4.07e-26	1.26e-24
ENSCSAG00000015024	VDAC3	protein_coding	8	40388423	40403598	voltage dependent anion channel 3 [Source:HGNC Symbol;Acc:HGNC:12674]	1797.68	-0.685752	0.0649677	-10.5553	4.8e-26	1.49e-24
ENSCSAG00000007099	NOP10	protein_coding	26	48563517	48566745	NOP10 ribonucleoprotein [Source:NCBI gene;Acc:103245904]	601.344	-0.91263	0.0865706	-10.542	5.53e-26	1.71e-24
ENSCSAG00000005262	COPE	protein_coding	6	17354508	17375922	coatomer protein complex subunit epsilon [Source:HGNC Symbol;Acc:HGNC:2234]	1050.39	-0.744014	0.0706039	-10.5379	5.78e-26	1.78e-24
ENSCSAG00000015766	FAM193A	protein_coding	27	46028533	46168051	family with sequence similarity 193 member A [Source:HGNC Symbol;Acc:HGNC:16822]	700.989	0.825738	0.0784932	10.5199	7e-26	2.15e-24
ENSCSAG00000007658	MAP2K3	protein_coding	16	19396452	19427652	mitogen-activated protein kinase kinase 3 [Source:HGNC Symbol;Acc:HGNC:6843]	960.442	0.688721	0.065507	10.5137	7.47e-26	2.29e-24
ENSCSAG00000005784	XRCC6	protein_coding	19	24160483	24206320	X-ray repair cross complementing 6 [Source:NCBI gene;Acc:103223389]	5741.65	-0.429282	0.0408807	-10.5008	8.56e-26	2.61e-24
ENSCSAG00000011648	DSTN	protein_coding	2	46635954	46673165	destrin, actin depolymerizing factor [Source:NCBI gene;Acc:103214705]	2194.79	-0.544941	0.0519378	-10.4922	9.38e-26	2.85e-24
ENSCSAG00000001300	TMEM59	protein_coding	20	78884768	78907476	transmembrane protein 59 [Source:NCBI gene;Acc:103224778]	766.734	-0.829665	0.0790869	-10.4905	9.55e-26	2.89e-24
ENSCSAG00000000873	IFFO2	protein_coding	20	113610756	113660380	intermediate filament family orphan 2 [Source:HGNC Symbol;Acc:HGNC:27006]	1821.79	0.591177	0.0564855	10.466	1.24e-25	3.74e-24
ENSCSAG00000010356	RUSC2	protein_coding	12	45038683	45056872	RUN and SH3 domain containing 2 [Source:HGNC Symbol;Acc:HGNC:23625]	689.349	0.787668	0.075347	10.4539	1.41e-25	4.23e-24
ENSCSAG00000017725	ATP6AP1	protein_coding	KE148117.1	29014	47350	ATPase H+ transporting accessory protein 1 [Source:NCBI gene;Acc:103247438]	1731.67	-0.614546	0.0587928	-10.4527	1.42e-25	4.27e-24
ENSCSAG00000002015	NCOR2	protein_coding	11	119676345	119917000	nuclear receptor corepressor 2 [Source:HGNC Symbol;Acc:HGNC:7673]	3793.34	0.461088	0.044128	10.4489	1.48e-25	4.44e-24
ENSCSAG00000003952	NUTF2	protein_coding	5	59566171	59592843	nuclear transport factor 2 [Source:HGNC Symbol;Acc:HGNC:13722]	1734.56	-0.634462	0.0607326	-10.4468	1.52e-25	4.53e-24
ENSCSAG00000012015	RNF111	protein_coding	26	24416093	24528862	ring finger protein 111 [Source:NCBI gene;Acc:103245550]	813.641	0.734755	0.0703563	10.4433	1.57e-25	4.68e-24
ENSCSAG00000015184	PARD6B	protein_coding	2	13215929	13237421	par-6 family cell polarity regulator beta [Source:NCBI gene;Acc:103244339]	665.656	0.833513	0.0798348	10.4405	1.62e-25	4.82e-24
ENSCSAG00000010262	FANCD2	protein_coding	22	46072761	46140713	FA complementation group D2 [Source:HGNC Symbol;Acc:HGNC:3585]	1277.78	-0.669161	0.0641778	-10.4267	1.87e-25	5.54e-24
ENSCSAG00000009820	EWSR1	protein_coding	19	12154898	12169860	EWS RNA binding protein 1 [Source:HGNC Symbol;Acc:HGNC:3508]	2847.41	-0.511982	0.0491293	-10.4211	1.99e-25	5.86e-24
ENSCSAG00000011418	ITGB1	protein_coding	9	32202204	32258154	integrin subunit beta 1 [Source:HGNC Symbol;Acc:HGNC:6153]	8250.83	-0.538588	0.0517258	-10.4124	2.18e-25	6.41e-24
ENSCSAG00000008890	RIC1	protein_coding	12	73740954	73886295	RIC1 homolog, RAB6A GEF complex partner 1 [Source:HGNC Symbol;Acc:HGNC:17686]	860.167	0.715452	0.0687583	10.4053	2.34e-25	6.89e-24
ENSCSAG00000012353	RPL30	protein_coding	8	92957814	92962242	ribosomal protein L30 [Source:HGNC Symbol;Acc:HGNC:10333]	3488.57	-0.493638	0.0474538	-10.4025	2.42e-25	7.08e-24
ENSCSAG00000015600	ATP5F1E	protein_coding	2	5109941	5113566	ATP synthase F1 subunit epsilon [Source:NCBI gene;Acc:103243426]	1476.99	-0.594039	0.0571143	-10.4009	2.46e-25	7.19e-24
ENSCSAG00000012799	ITPRID2	protein_coding	10	67430169	67468863	ITPR interacting domain containing 2 [Source:HGNC Symbol;Acc:HGNC:11319]	1673.35	0.647061	0.0622514	10.3943	2.63e-25	7.67e-24
ENSCSAG00000001087	PSMB2	protein_coding	20	97232632	97270973	proteasome 20S subunit beta 2 [Source:NCBI gene;Acc:103225129]	1876.33	-0.583571	0.0563005	-10.3653	3.57e-25	1.04e-23
ENSCSAG00000009475	SERF2	protein_coding	26	39250800	39251790	small EDRK-rich factor 2 [Source:HGNC Symbol;Acc:HGNC:10757]	1179.08	-0.67419	0.0650728	-10.3606	3.75e-25	1.09e-23
ENSCSAG00000010599	URB2	protein_coding	25	66893112	66929487	URB2 ribosome biogenesis homolog [Source:NCBI gene;Acc:103230725]	533.43	0.902801	0.0871987	10.3534	4.04e-25	1.17e-23
ENSCSAG00000015294	INHBA	protein_coding	21	16936175	16946880	inhibin subunit beta A [Source:NCBI gene;Acc:103226169]	2577.23	0.606158	0.0586	10.344	4.46e-25	1.28e-23
ENSCSAG00000014813	SAMD4A	protein_coding	24	31743560	31976053	sterile alpha motif domain containing 4A [Source:NCBI gene;Acc:103229020]	996.935	0.694381	0.0672091	10.3316	5.07e-25	1.46e-23
ENSCSAG00000015522	BTF3	protein_coding	4	67863034	67869895	basic transcription factor 3 [Source:HGNC Symbol;Acc:HGNC:1125]	1787.34	-0.586752	0.0568341	-10.324	5.49e-25	1.58e-23
ENSCSAG00000014954	PSMA4	protein_coding	26	4793307	4801886	proteasome 20S subunit alpha 4 [Source:NCBI gene;Acc:103245250]	908.757	-0.765373	0.0742449	-10.3088	6.43e-25	1.84e-23
ENSCSAG00000008664	C16orf72	protein_coding	5	8652262	8682105	chromosome 16 open reading frame 72 [Source:HGNC Symbol;Acc:HGNC:30103]	1785.64	0.582684	0.0565476	10.3043	6.74e-25	1.92e-23
ENSCSAG00000007304	SRP14	protein_coding	26	42962525	42965352	signal recognition particle 14 [Source:NCBI gene;Acc:103245852]	999.781	-0.766054	0.0743583	-10.3022	6.89e-25	1.96e-23
ENSCSAG00000009154	TMCC1	protein_coding	22	51375793	51401626	transmembrane and coiled-coil domain family 1 [Source:NCBI gene;Acc:103228062]	955.115	0.724307	0.0703525	10.2954	7.39e-25	2.1e-23
ENSCSAG00000015018	B4GALT5	protein_coding	2	14271141	14354159	beta-1,4-galactosyltransferase 5 [Source:NCBI gene;Acc:103244553]	1858.12	0.536583	0.052171	10.2851	8.23e-25	2.33e-23
ENSCSAG00000012266	MAGED2	protein_coding	X	50898324	50906260	MAGE family member D2 [Source:NCBI gene;Acc:103232029]	878.102	-0.811096	0.0790404	-10.2618	1.05e-24	2.97e-23
ENSCSAG00000018013	AP1S1	protein_coding	28	12022201	12029181	adaptor related protein complex 1 subunit sigma 1 [Source:HGNC Symbol;Acc:HGNC:559]	2962.86	-0.532154	0.0519544	-10.2427	1.28e-24	3.6e-23
ENSCSAG00000005901	DAZAP2	protein_coding	11	47437746	47443243	DAZ associated protein 2 [Source:HGNC Symbol;Acc:HGNC:2684]	2223.5	-0.515846	0.0503645	-10.2423	1.28e-24	3.61e-23
ENSCSAG00000002646	PCGF2	protein_coding	16	67455292	67460509	polycomb group ring finger 2 [Source:HGNC Symbol;Acc:HGNC:12929]	907.46	0.682096	0.0666046	10.241	1.3e-24	3.65e-23
ENSCSAG00000012245	CIRBP	protein_coding	6	1039401	1042187	cold inducible RNA binding protein [Source:HGNC Symbol;Acc:HGNC:1982]	1796.87	-0.589913	0.0576308	-10.2361	1.37e-24	3.84e-23
ENSCSAG00000007269	ZWINT	protein_coding	9	74912093	74915926	ZW10 interacting kinetochore protein [Source:HGNC Symbol;Acc:HGNC:13195]	976.313	-0.763046	0.0745609	-10.2339	1.4e-24	3.91e-23
ENSCSAG00000016067	CEP85L	protein_coding	13	55225893	55420795	centrosomal protein 85 like [Source:HGNC Symbol;Acc:HGNC:21638]	198.58	1.36803	0.13374	10.229	1.47e-24	4.1e-23
ENSCSAG00000000055	HNRNPH2	protein_coding	X	89753866	89755215	heterogeneous nuclear ribonucleoprotein H2 [Source:NCBI gene;Acc:103232360]	702.008	-0.799081	0.0781232	-10.2285	1.48e-24	4.11e-23
ENSCSAG00000000979	ARID1A	protein_coding	20	105981290	106065672	AT-rich interaction domain 1A [Source:NCBI gene;Acc:103225315]	2398.37	0.522002	0.0510898	10.2174	1.66e-24	4.6e-23
ENSCSAG00000005201	RNF41	protein_coding	11	52141715	52175728	ring finger protein 41 [Source:HGNC Symbol;Acc:HGNC:18401]	595.185	0.841315	0.0824156	10.2082	1.82e-24	5.03e-23
ENSCSAG00000019452	SOCS5	protein_coding	14	60431401	60433011	suppressor of cytokine signaling 5 [Source:HGNC Symbol;Acc:HGNC:16852]	1450.53	0.635175	0.0622288	10.2071	1.84e-24	5.07e-23
ENSCSAG00000011361	PPP4R3A	protein_coding	24	69218583	69270929	protein phosphatase 4 regulatory subunit 3A [Source:NCBI gene;Acc:103229557]	1763.14	0.550382	0.0540035	10.1916	2.16e-24	5.94e-23
ENSCSAG00000012695	IK	protein_coding	23	43280981	43297843	IK cytokine [Source:NCBI gene;Acc:103244664]	1156.33	-0.649893	0.063787	-10.1885	2.23e-24	6.12e-23
ENSCSAG00000008102	SSBP1	protein_coding	21	110492377	110504177	single stranded DNA binding protein 1 [Source:NCBI gene;Acc:103227037]	885.452	-0.723302	0.0710625	-10.1784	2.48e-24	6.77e-23
ENSCSAG00000007077	PHF12	protein_coding	16	22665702	22713191	PHD finger protein 12 [Source:HGNC Symbol;Acc:HGNC:20816]	1180.34	0.683865	0.067295	10.1622	2.92e-24	7.98e-23
ENSCSAG00000010291	SRSF3	protein_coding	17	35537336	35544826	serine and arginine rich splicing factor 3 [Source:HGNC Symbol;Acc:HGNC:10785]	1447.65	-0.589461	0.0580439	-10.1554	3.13e-24	8.52e-23
ENSCSAG00000012280	LARS1	protein_coding	23	48677622	48761596	leucyl-tRNA synthetase 1 [Source:HGNC Symbol;Acc:HGNC:6512]	2306.19	-0.530133	0.052269	-10.1424	3.58e-24	9.7e-23
ENSCSAG00000006734	PLK1	protein_coding	5	21396204	21410718	polo like kinase 1 [Source:HGNC Symbol;Acc:HGNC:9077]	2429.93	-0.499854	0.0492961	-10.1398	3.68e-24	9.94e-23
ENSCSAG00000010687	TNFRSF1A	protein_coding	11	6364330	6378902	TNF receptor superfamily member 1A [Source:HGNC Symbol;Acc:HGNC:11916]	1658.67	0.581932	0.0573938	10.1393	3.7e-24	9.97e-23
ENSCSAG00000006222	GBX2	protein_coding	10	122182301	122184446	gastrulation brain homeobox 2 [Source:HGNC Symbol;Acc:HGNC:4186]	137.894	1.72722	0.17053	10.1286	4.13e-24	1.11e-22
ENSCSAG00000013029	PSMB6	protein_coding	16	4272081	4274555	proteasome 20S subunit beta 6 [Source:HGNC Symbol;Acc:HGNC:9543]	736.701	-0.806805	0.0796738	-10.1263	4.22e-24	1.13e-22
ENSCSAG00000004022	DDX5	protein_coding	16	56767186	56773464	DEAD-box helicase 5 [Source:HGNC Symbol;Acc:HGNC:2746]	12156.5	0.382151	0.0377402	10.1258	4.24e-24	1.14e-22
ENSCSAG00000016212	DIDO1	protein_coding	2	1285051	1345846	death inducer-obliterator 1 [Source:NCBI gene;Acc:103242947]	1232.58	0.636044	0.0628154	10.1256	4.25e-24	1.14e-22
ENSCSAG00000003847	TLK2	protein_coding	16	58660126	58797786	tousled like kinase 2 [Source:HGNC Symbol;Acc:HGNC:11842]	1209.4	0.616948	0.061123	10.0936	5.9e-24	1.57e-22
ENSCSAG00000018511	NFIL3	protein_coding	12	101845592	101846980	nuclear factor, interleukin 3 regulated [Source:HGNC Symbol;Acc:HGNC:7787]	303.934	1.20028	0.119136	10.0749	7.14e-24	1.9e-22
ENSCSAG00000015867	CCNB1	protein_coding	4	65265844	65277085	cyclin B1 [Source:HGNC Symbol;Acc:HGNC:1579]	2219.38	-0.518588	0.0515253	-10.0647	7.91e-24	2.1e-22
ENSCSAG00000018765	MARS2	protein_coding	10	83187344	83189125	methionyl-tRNA synthetase 2, mitochondrial [Source:HGNC Symbol;Acc:HGNC:25133]	441.955	0.915324	0.0910502	10.053	8.92e-24	2.36e-22
ENSCSAG00000012307	UGCG	protein_coding	12	27574970	27613811	UDP-glucose ceramide glucosyltransferase [Source:HGNC Symbol;Acc:HGNC:12524]	3905.66	0.424498	0.0423286	10.0286	1.14e-23	3.01e-22
ENSCSAG00000002660	VPS29	protein_coding	11	105731726	105733311	VPS29 retromer complex component [Source:HGNC Symbol;Acc:HGNC:14340]	582.574	-0.8889	0.0886484	-10.0273	1.16e-23	3.04e-22
ENSCSAG00000007330	EIF2AK4	protein_coding	26	42962447	43072001	eukaryotic translation initiation factor 2 alpha kinase 4 [Source:NCBI gene;Acc:103245851]	2239.54	0.48946	0.0488161	10.0266	1.16e-23	3.06e-22
ENSCSAG00000004474	FGF5	protein_coding	7	28692330	28714887	fibroblast growth factor 5 [Source:HGNC Symbol;Acc:HGNC:3683]	2139.04	0.491083	0.0490053	10.021	1.23e-23	3.23e-22
ENSCSAG00000006607	PPP1R3C	protein_coding	9	84918591	84923334	protein phosphatase 1 regulatory subunit 3C [Source:HGNC Symbol;Acc:HGNC:9293]	202.296	1.34367	0.134304	10.0047	1.45e-23	3.79e-22
ENSCSAG00000016819	ARAP2	protein_coding	27	14052478	14214050	ArfGAP with RhoGAP domain, ankyrin repeat and PH domain 2 [Source:NCBI gene;Acc:103246229]	189.332	1.42421	0.142453	9.99774	1.56e-23	4.06e-22
ENSCSAG00000013554	SEC24A	protein_coding	23	37448641	37524521	SEC24 homolog A, COPII coat complex component [Source:HGNC Symbol;Acc:HGNC:10703]	641.712	0.796662	0.0797387	9.9909	1.67e-23	4.34e-22
ENSCSAG00000017690	ZNF316	protein_coding	28	15852691	15867303	zinc finger protein 316 [Source:NCBI gene;Acc:103246825]	714.184	0.755773	0.0759338	9.95305	2.45e-23	6.32e-22
ENSCSAG00000011326	SPATS2L	protein_coding	10	85807818	85976099	spermatogenesis associated serine rich 2 like [Source:HGNC Symbol;Acc:HGNC:24574]	2235.33	-0.489588	0.0492057	-9.94982	2.53e-23	6.52e-22
ENSCSAG00000000669	ISG15	protein_coding	20	130419782	130421380	ISG15 ubiquitin like modifier [Source:NCBI gene;Acc:103225828]	105.496	1.93298	0.194278	9.94956	2.53e-23	6.52e-22
ENSCSAG00000009438	SCAF4	protein_coding	2	60397233	60458553	SR-related CTD associated factor 4 [Source:NCBI gene;Acc:103217157]	1213.17	0.606075	0.060991	9.93712	2.87e-23	7.37e-22
ENSCSAG00000014683	ETFA	protein_coding	26	6970584	7076049	electron transfer flavoprotein subunit alpha [Source:NCBI gene;Acc:103245281]	992.951	-0.663635	0.0668487	-9.92741	3.16e-23	8.1e-22
ENSCSAG00000003120	SLC7A5	protein_coding	5	73229951	73269754	solute carrier family 7 member 5 [Source:HGNC Symbol;Acc:HGNC:11063]	2931.59	-0.470999	0.0474602	-9.92407	3.27e-23	8.36e-22
ENSCSAG00000003220	TMEM123	protein_coding	1	93765365	93822806	transmembrane protein 123 [Source:NCBI gene;Acc:103248343]	3253.56	-0.549021	0.0553259	-9.92339	3.29e-23	8.4e-22
ENSCSAG00000014215	SEMA7A	protein_coding	26	9056114	9064423	semaphorin 7A (John Milton Hagen blood group) [Source:HGNC Symbol;Acc:HGNC:10741]	1086.06	0.686615	0.0691968	9.92265	3.32e-23	8.44e-22
ENSCSAG00000016610	TUBB4B	protein_coding	12	945459	948065	tubulin beta 4B class IVb [Source:HGNC Symbol;Acc:HGNC:20771]	5768.27	-0.435526	0.0439302	-9.91404	3.62e-23	9.18e-22
ENSCSAG00000006609	RBBP6	protein_coding	5	22272267	22303503	RB binding protein 6, ubiquitin ligase [Source:HGNC Symbol;Acc:HGNC:9889]	1573.85	0.699641	0.0707122	9.8942	4.41e-23	1.12e-21
ENSCSAG00000013317	PREPL	protein_coding	14	62875133	62924746	prolyl endopeptidase like [Source:HGNC Symbol;Acc:HGNC:30228]	1290.6	-0.616596	0.0623391	-9.891	4.55e-23	1.15e-21
ENSCSAG00000011926	REXO1	protein_coding	6	1604929	1638468	RNA exonuclease 1 homolog [Source:HGNC Symbol;Acc:HGNC:24616]	917.051	0.6657	0.0673603	9.88267	4.95e-23	1.25e-21
ENSCSAG00000005680	ARHGAP1	protein_coding	1	18627611	18650706	Rho GTPase activating protein 1 [Source:HGNC Symbol;Acc:HGNC:673]	1804.66	-0.532175	0.0538659	-9.87962	5.1e-23	1.28e-21
ENSCSAG00000009267	DLG5	protein_coding	9	53513979	53648839	discs large MAGUK scaffold protein 5 [Source:HGNC Symbol;Acc:HGNC:2904]	4267.89	0.436365	0.0442498	9.86139	6.12e-23	1.54e-21
ENSCSAG00000008454	ETS2	protein_coding	2	82757930	82770165	ETS proto-oncogene 2, transcription factor [Source:HGNC Symbol;Acc:HGNC:3489]	301.494	1.09266	0.111175	9.82831	8.5e-23	2.13e-21
ENSCSAG00000016112	PSMB5	protein_coding	29	23390401	23403658	proteasome 20S subunit beta 5 [Source:NCBI gene;Acc:103231457]	1229.18	-0.608976	0.06197	-9.82694	8.62e-23	2.15e-21
ENSCSAG00000008287	DPP3	protein_coding	1	7766160	7795302	dipeptidyl peptidase 3 [Source:HGNC Symbol;Acc:HGNC:3008]	602.828	-0.871324	0.0887839	-9.81399	9.8e-23	2.44e-21
ENSCSAG00000014027	RAD54L2	protein_coding	22	12877249	13000907	RAD54 like 2 [Source:NCBI gene;Acc:103227693]	497.581	0.889013	0.0906496	9.80714	1.05e-22	2.6e-21
ENSCSAG00000014588	GARS1	protein_coding	21	27749514	27790881	glycyl-tRNA synthetase 1 [Source:NCBI gene;Acc:103226274]	2333.22	-0.496292	0.0506321	-9.80193	1.1e-22	2.74e-21
ENSCSAG00000006293	ALCAM	protein_coding	22	75260970	75321082	activated leukocyte cell adhesion molecule [Source:HGNC Symbol;Acc:HGNC:400]	1279.12	-0.631803	0.064471	-9.79979	1.13e-22	2.79e-21
ENSCSAG00000014767	ABL1	protein_coding	12	7256648	7312734	ABL proto-oncogene 1, non-receptor tyrosine kinase [Source:HGNC Symbol;Acc:HGNC:76]	1619.47	0.538112	0.0550735	9.7708	1.5e-22	3.71e-21
ENSCSAG00000014344	POLA1	protein_coding	X	23185046	23492992	DNA polymerase alpha 1, catalytic subunit [Source:NCBI gene;Acc:103231730]	998.377	-0.664852	0.0680545	-9.76941	1.52e-22	3.75e-21
ENSCSAG00000001803	POGZ	protein_coding	20	12236145	12290956	pogo transposable element derived with ZNF domain [Source:NCBI gene;Acc:103224032]	1227.71	0.586597	0.060051	9.7683	1.54e-22	3.79e-21
ENSCSAG00000006749	ARID2	protein_coding	11	42028083	42118892	AT-rich interaction domain 2 [Source:HGNC Symbol;Acc:HGNC:18037]	800.072	0.690863	0.0707267	9.76806	1.54e-22	3.79e-21
ENSCSAG00000013080	NDUFB5	protein_coding	15	9804383	9822284	NADH:ubiquinone oxidoreductase subunit B5 [Source:HGNC Symbol;Acc:HGNC:7700]	556.153	-0.845387	0.0865922	-9.76285	1.63e-22	3.98e-21
ENSCSAG00000014977	CSE1L	protein_coding	2	14891665	14938377	chromosome segregation 1 like [Source:NCBI gene;Acc:103244616]	3183.89	-0.555546	0.056922	-9.75977	1.68e-22	4.09e-21
ENSCSAG00000017104	CIB1	protein_coding	29	8777436	8781030	calcium and integrin binding 1 [Source:NCBI gene;Acc:103231169]	1496.87	-0.597149	0.0613183	-9.7385	2.07e-22	5.03e-21
ENSCSAG00000017670	CKAP2	protein_coding	3	30086073	30107463	cytoskeleton associated protein 2 [Source:NCBI gene;Acc:103214477]	1678.41	-0.689166	0.0708532	-9.72668	2.32e-22	5.64e-21
ENSCSAG00000013331	NDUFA8	protein_coding	12	17434524	17450352	NADH:ubiquinone oxidoreductase subunit A8 [Source:HGNC Symbol;Acc:HGNC:7692]	700.181	-0.768096	0.0790471	-9.71694	2.55e-22	6.19e-21
ENSCSAG00000005252	YTHDC1	protein_coding	7	633172	671030	YTH domain containing 1 [Source:HGNC Symbol;Acc:HGNC:30626]	1264.26	0.577918	0.059497	9.71339	2.64e-22	6.4e-21
ENSCSAG00000014583	CTSA	protein_coding	2	17984310	17993489	cathepsin A [Source:NCBI gene;Acc:103245139]	1427.83	-0.589146	0.0607927	-9.69106	3.29e-22	7.95e-21
ENSCSAG00000000880	CAPZB	protein_coding	20	113062192	113210430	capping actin protein of muscle Z-line subunit beta [Source:NCBI gene;Acc:103225478]	1643.77	-0.551904	0.0569773	-9.68639	3.44e-22	8.31e-21
ENSCSAG00000004021	ACTN4	protein_coding	6	33290622	33374693	actinin alpha 4 [Source:HGNC Symbol;Acc:HGNC:166]	3816.55	-0.436435	0.0450613	-9.68537	3.48e-22	8.38e-21
ENSCSAG00000012304	KPNA4	protein_coding	15	30301078	30335525	karyopherin subunit alpha 4 [Source:HGNC Symbol;Acc:HGNC:6397]	885.462	0.65462	0.0676744	9.67308	3.92e-22	9.43e-21
ENSCSAG00000014788	SPRED2	protein_coding	14	41640758	41700009	sprouty related EVH1 domain containing 2 [Source:HGNC Symbol;Acc:HGNC:17722]	2012.53	0.508442	0.0525763	9.67055	4.02e-22	9.65e-21
ENSCSAG00000016585	HNRNPC	protein_coding	29	21678559	21731430	heterogeneous nuclear ribonucleoprotein C [Source:NCBI gene;Acc:103231382]	3838.16	-0.432942	0.0448029	-9.66325	4.32e-22	1.03e-20
ENSCSAG00000002090	SSR2	protein_coding	20	7844430	7856999	signal sequence receptor subunit 2 [Source:NCBI gene;Acc:103223863]	1703.09	-0.539775	0.0558845	-9.65877	4.51e-22	1.08e-20
ENSCSAG00000012908	HBEGF	protein_coding	23	42981640	42994995	heparin binding EGF like growth factor [Source:NCBI gene;Acc:103244654]	362.864	1.11277	0.115428	9.64035	5.4e-22	1.28e-20
ENSCSAG00000012115	AHCY	protein_coding	2	38579024	38601208	adenosylhomocysteinase [Source:NCBI gene;Acc:103248746]	2237.71	-0.506813	0.0525834	-9.63827	5.51e-22	1.3e-20
ENSCSAG00000001903	PRPF31	protein_coding	6	46793455	46808948	pre-mRNA processing factor 31 [Source:HGNC Symbol;Acc:HGNC:15446]	978.818	-0.662156	0.068836	-9.61932	6.63e-22	1.56e-20
ENSCSAG00000006631	ECHS1	protein_coding	26	53210972	53222782	enoyl-CoA hydratase, short chain 1 [Source:HGNC Symbol;Acc:HGNC:3151]	1334.47	-0.606549	0.0631213	-9.60925	7.31e-22	1.72e-20
ENSCSAG00000013216	TRAF1	protein_coding	12	18650190	18670643	TNF receptor associated factor 1 [Source:HGNC Symbol;Acc:HGNC:12031]	61.2542	2.61233	0.271947	9.60602	7.54e-22	1.77e-20
ENSCSAG00000011519	CRAMP1	protein_coding	5	1524015	1589344	cramped chromatin regulator homolog 1 [Source:HGNC Symbol;Acc:HGNC:14122]	657.881	0.793639	0.0826941	9.59729	8.21e-22	1.92e-20
ENSCSAG00000002563	COPA	protein_coding	20	3606293	3659402	coatomer protein complex subunit alpha [Source:NCBI gene;Acc:103223722]	2481.49	-0.508005	0.0529569	-9.59281	8.57e-22	2e-20
ENSCSAG00000001143	RLF	protein_coding	20	92665621	92744781	rearranged L-myc fusion [Source:NCBI gene;Acc:103225038]	637.292	0.888217	0.0926522	9.58658	9.11e-22	2.13e-20
ENSCSAG00000007933	KCNJ8	protein_coding	11	21624970	21634042	potassium inwardly rectifying channel subfamily J member 8 [Source:HGNC Symbol;Acc:HGNC:6269]	633.623	0.782201	0.0816981	9.57429	1.03e-21	2.39e-20
ENSCSAG00000015079	GPX1	protein_coding	22	10754970	10757057	glutathione peroxidase 1 [Source:HGNC Symbol;Acc:HGNC:4553]	1756.01	-0.540283	0.056521	-9.55899	1.19e-21	2.75e-20
ENSCSAG00000005442	NFKB2	protein_coding	9	95427785	95434570	nuclear factor kappa B subunit 2 [Source:HGNC Symbol;Acc:HGNC:7795]	1405.52	0.56225	0.0588193	9.55895	1.19e-21	2.75e-20
ENSCSAG00000013638	RPLP1	protein_coding	26	14002075	14004474	ribosomal protein lateral stalk subunit P1 [Source:NCBI gene;Acc:103245406]	10614.5	0.352524	0.0368791	9.55893	1.19e-21	2.75e-20
ENSCSAG00000013597	FBXO11	protein_coding	14	59276447	59374442	F-box protein 11 [Source:HGNC Symbol;Acc:HGNC:13590]	1341.21	0.554451	0.0580225	9.55579	1.23e-21	2.83e-20
ENSCSAG00000005506	API5	protein_coding	1	22034317	22064541	apoptosis inhibitor 5 [Source:NCBI gene;Acc:103237199]	936.348	-0.709516	0.0742591	-9.55461	1.24e-21	2.86e-20
ENSCSAG00000010677	BRPF1	protein_coding	22	45740351	45756390	bromodomain and PHD finger containing 1 [Source:HGNC Symbol;Acc:HGNC:14255]	439.877	0.898668	0.0940993	9.55021	1.29e-21	2.98e-20
ENSCSAG00000011406	ZNF462	protein_coding	12	32520334	32685464	zinc finger protein 462 [Source:HGNC Symbol;Acc:HGNC:21684]	891.264	0.661281	0.0692488	9.54934	1.31e-21	3e-20
ENSCSAG00000002951	EXPH5	protein_coding	1	99919191	99984614	exophilin 5 [Source:NCBI gene;Acc:103248407]	416.211	0.958999	0.100933	9.50134	2.07e-21	4.75e-20
ENSCSAG00000004629	UBA2	protein_coding	6	29480776	29521947	ubiquitin like modifier activating enzyme 2 [Source:HGNC Symbol;Acc:HGNC:30661]	2552.07	0.456054	0.0480068	9.49978	2.1e-21	4.82e-20
ENSCSAG00000003602	SNRPF	protein_coding	11	91244648	91251733	small nuclear ribonucleoprotein polypeptide F [Source:HGNC Symbol;Acc:HGNC:11162]	499.385	-0.872006	0.0918226	-9.49663	2.17e-21	4.95e-20
ENSCSAG00000010486	DUT	protein_coding	26	34940702	34953166	deoxyuridine triphosphatase [Source:NCBI gene;Acc:103245674]	1017.1	-0.629297	0.0662726	-9.49558	2.19e-21	5e-20
ENSCSAG00000010754	MGST3	protein_coding	25	63224338	63252340	microsomal glutathione S-transferase 3 [Source:NCBI gene;Acc:103230681]	2191.13	-0.475473	0.0500852	-9.49327	2.24e-21	5.1e-20
ENSCSAG00000003431	TAF1D	protein_coding	1	84988280	84994290	TATA-box binding protein associated factor, RNA polymerase I subunit D [Source:NCBI gene;Acc:103248239]	375.131	1.04047	0.109628	9.49099	2.29e-21	5.2e-20
ENSCSAG00000012676	ARPC5	protein_coding	25	45731326	45739508	actin related protein 2/3 complex subunit 5 [Source:HGNC Symbol;Acc:HGNC:708]	947.07	-0.657076	0.0692331	-9.49078	2.29e-21	5.2e-20
ENSCSAG00000010134	EAF1	protein_coding	15	60260967	60277626	ELL associated factor 1 [Source:HGNC Symbol;Acc:HGNC:20907]	852.403	0.646812	0.0681533	9.49054	2.3e-21	5.21e-20
ENSCSAG00000015719	CAMSAP1	protein_coding	12	2298666	2396503	calmodulin regulated spectrin associated protein 1 [Source:HGNC Symbol;Acc:HGNC:19946]	1431	0.543338	0.0573471	9.47455	2.68e-21	6.06e-20
ENSCSAG00000006917	SSH2	protein_coding	16	23370701	23503161	slingshot protein phosphatase 2 [Source:HGNC Symbol;Acc:HGNC:30580]	309.053	1.03593	0.109378	9.47109	2.77e-21	6.24e-20
ENSCSAG00000011440	NAA20	protein_coding	2	49035098	49055747	N(alpha)-acetyltransferase 20, NatB catalytic subunit [Source:NCBI gene;Acc:103215121]	1306.77	-0.603272	0.0637006	-9.47043	2.79e-21	6.27e-20
ENSCSAG00000012153	PDHB	protein_coding	22	19718353	19725036	pyruvate dehydrogenase E1 beta subunit [Source:NCBI gene;Acc:103227812]	903.742	-0.669421	0.0707148	-9.4665	2.89e-21	6.5e-20
ENSCSAG00000015026	ANLN	protein_coding	21	22034259	22099158	anillin actin binding protein [Source:NCBI gene;Acc:103226222]	3596.28	-0.594422	0.0628326	-9.4604	3.07e-21	6.88e-20
ENSCSAG00000012742	CDH17	protein_coding	8	89101744	89179251	cadherin 17 [Source:HGNC Symbol;Acc:HGNC:1756]	776.203	-0.71516	0.0756882	-9.44876	3.43e-21	7.66e-20
ENSCSAG00000010085	IRF2BP2	protein_coding	25	71773588	71779835	interferon regulatory factor 2 binding protein 2 [Source:NCBI gene;Acc:103230784]	1318.78	0.575164	0.0608807	9.4474	3.47e-21	7.75e-20
ENSCSAG00000004614	CDH16	protein_coding	5	52607396	52618310	cadherin 16 [Source:HGNC Symbol;Acc:HGNC:1755]	1073.79	-0.638998	0.0677656	-9.42954	4.12e-21	9.17e-20
ENSCSAG00000012502	MLLT10	protein_coding	9	21339177	21549208	MLLT10 histone lysine methyltransferase DOT1L cofactor [Source:HGNC Symbol;Acc:HGNC:16063]	909.29	0.643739	0.0682864	9.42705	4.22e-21	9.38e-20
ENSCSAG00000003131	ZCCHC14	protein_coding	5	72780300	72863860	zinc finger CCHC-type containing 14 [Source:HGNC Symbol;Acc:HGNC:24134]	1071.68	0.623249	0.0661289	9.42476	4.31e-21	9.57e-20
ENSCSAG00000016141	CAPG	protein_coding	14	21746044	21761322	capping actin protein, gelsolin like [Source:HGNC Symbol;Acc:HGNC:1474]	1109.17	-0.635138	0.0675668	-9.40016	5.45e-21	1.21e-19
ENSCSAG00000014364	SDC4	protein_coding	2	18490485	18513332	syndecan 4 [Source:NCBI gene;Acc:103245394]	1931.95	0.483832	0.0515007	9.39467	5.74e-21	1.27e-19
ENSCSAG00000014094	COPS5	protein_coding	8	62905906	62925201	COP9 signalosome subunit 5 [Source:HGNC Symbol;Acc:HGNC:2240]	815.813	-0.689974	0.0735057	-9.38668	6.19e-21	1.37e-19
ENSCSAG00000003680	MAP3K14	protein_coding	16	61100352	61155052	mitogen-activated protein kinase kinase kinase 14 [Source:HGNC Symbol;Acc:HGNC:6853]	872.86	0.635232	0.0676871	9.38483	6.3e-21	1.39e-19
ENSCSAG00000000709	SKI	protein_coding	20	129242445	129324138	SKI proto-oncogene [Source:NCBI gene;Acc:103225768]	922.026	0.640235	0.0682422	9.38179	6.49e-21	1.43e-19
ENSCSAG00000007811	SUPV3L1	protein_coding	9	62111648	62141045	Suv3 like RNA helicase [Source:HGNC Symbol;Acc:HGNC:11471]	1505.69	0.519659	0.0554164	9.37734	6.77e-21	1.49e-19
ENSCSAG00000006413	NCAPG2	protein_coding	21	126658702	126728510	non-SMC condensin II complex subunit G2 [Source:NCBI gene;Acc:103227319]	3001.94	-0.435294	0.0464389	-9.37348	7.02e-21	1.54e-19
ENSCSAG00000017719	USP42	protein_coding	28	15314782	15363986	ubiquitin specific peptidase 42 [Source:NCBI gene;Acc:103246807]	574.538	0.783365	0.0837054	9.3586	8.08e-21	1.77e-19
ENSCSAG00000004035	BDH2	protein_coding	7	51183107	51206261	3-hydroxybutyrate dehydrogenase 2 [Source:HGNC Symbol;Acc:HGNC:32389]	1242.32	-0.589878	0.0630763	-9.35182	8.62e-21	1.88e-19
ENSCSAG00000008086	BANF1	protein_coding	1	8253884	8255572	barrier to autointegration factor 1 [Source:NCBI gene;Acc:103225152]	1469.65	-0.547842	0.0586077	-9.34762	8.96e-21	1.95e-19
ENSCSAG00000010866	MSL2	protein_coding	15	54246127	54288555	MSL complex subunit 2 [Source:HGNC Symbol;Acc:HGNC:25544]	244.138	1.1392	0.121871	9.34759	8.97e-21	1.95e-19
ENSCSAG00000011237	ATP1B3	protein_coding	15	48690667	48742385	ATPase Na+/K+ transporting subunit beta 3 [Source:HGNC Symbol;Acc:HGNC:806]	1468.72	-0.5306	0.0567832	-9.34432	9.25e-21	2.01e-19
ENSCSAG00000001182	CDC20	protein_coding	20	89444165	89453044	cell division cycle 20 [Source:NCBI gene;Acc:103224971]	1578.39	-0.55169	0.0590449	-9.34358	9.31e-21	2.02e-19
ENSCSAG00000003456	DUSP3	protein_coding	16	62622663	62637127	dual specificity phosphatase 3 [Source:HGNC Symbol;Acc:HGNC:3069]	2587.94	0.473843	0.0507346	9.33964	9.67e-21	2.1e-19
ENSCSAG00000000897	DDOST	protein_coding	20	111891793	111901429	dolichyl-diphosphooligosaccharide--protein glycosyltransferase non-catalytic subunit [Source:NCBI gene;Acc:103225449]	2883.09	-0.455234	0.0488093	-9.3268	1.09e-20	2.36e-19
ENSCSAG00000019699	HS3ST1	protein_coding	27	38714570	38715493	heparan sulfate-glucosamine 3-sulfotransferase 1 [Source:NCBI gene;Acc:103246360]	1266.89	0.572884	0.061424	9.32672	1.09e-20	2.36e-19
ENSCSAG00000016311	MCM6	protein_coding	10	20051138	20089545	minichromosome maintenance complex component 6 [Source:HGNC Symbol;Acc:HGNC:6949]	1695.26	-0.559716	0.0600291	-9.32408	1.12e-20	2.41e-19
ENSCSAG00000006594	PRKAG2	protein_coding	21	119738967	119970972	protein kinase AMP-activated non-catalytic subunit gamma 2 [Source:HGNC Symbol;Acc:HGNC:9386]	1668.57	0.516236	0.0553824	9.3213	1.15e-20	2.47e-19
ENSCSAG00000008001	AIFM1	protein_coding	X	105382693	105419095	apoptosis inducing factor mitochondria associated 1 [Source:NCBI gene;Acc:103232547]	1301.1	-0.584697	0.0628009	-9.31032	1.27e-20	2.73e-19
ENSCSAG00000015961	PBK	protein_coding	8	25921133	25943062	PDZ binding kinase [Source:HGNC Symbol;Acc:HGNC:18282]	713.299	-0.719936	0.0773736	-9.30467	1.34e-20	2.87e-19
ENSCSAG00000009469	BEX3	protein_coding	X	91281270	91282743	brain expressed X-linked 3 [Source:NCBI gene;Acc:103232404]	1136.89	-0.589976	0.0634341	-9.30062	1.4e-20	2.98e-19
ENSCSAG00000017769	COG3	protein_coding	3	23545433	23617961	component of oligomeric golgi complex 3 [Source:NCBI gene;Acc:103214377]	695.8	0.720578	0.0775207	9.29529	1.47e-20	3.12e-19
ENSCSAG00000016863	AMMECR1L	protein_coding	10	2335031	2358391	AMMECR1 like [Source:HGNC Symbol;Acc:HGNC:28658]	1032.12	0.625017	0.0672661	9.29172	1.52e-20	3.22e-19
ENSCSAG00000007528	IVD	protein_coding	26	42589709	42606199	isovaleryl-CoA dehydrogenase [Source:HGNC Symbol;Acc:HGNC:6186]	1244.23	-0.583669	0.0628554	-9.2859	1.6e-20	3.4e-19
ENSCSAG00000010804	NDUFB3	protein_coding	10	86723253	86735980	NADH:ubiquinone oxidoreductase subunit B3 [Source:HGNC Symbol;Acc:HGNC:7698]	661.067	-0.758054	0.0817728	-9.27025	1.86e-20	3.93e-19
ENSCSAG00000004433	RASSF3	protein_coding	11	60289680	60375600	Ras association domain family member 3 [Source:HGNC Symbol;Acc:HGNC:14271]	745.08	0.679885	0.0734201	9.26021	2.04e-20	4.31e-19
ENSCSAG00000006885	LDLR	protein_coding	6	10062790	10091377	low density lipoprotein receptor [Source:HGNC Symbol;Acc:HGNC:6547]	850.952	0.652534	0.0705008	9.2557	2.13e-20	4.49e-19
ENSCSAG00000011618	FRMD4B	protein_coding	22	30195908	30452885	FERM domain containing 4B [Source:NCBI gene;Acc:103227879]	2492.39	0.495428	0.0537499	9.21728	3.05e-20	6.39e-19
ENSCSAG00000016279	DAD1	protein_coding	29	22935005	22958414	defender against cell death 1 [Source:NCBI gene;Acc:103231439]	874.385	-0.661176	0.0717768	-9.21156	3.21e-20	6.72e-19
ENSCSAG00000006715	POLR2G	protein_coding	1	11140867	11150882	RNA polymerase II subunit G [Source:NCBI gene;Acc:103233885]	774.157	-0.690951	0.0750085	-9.21164	3.21e-20	6.72e-19
ENSCSAG00000012682	RGL1	protein_coding	25	45444468	45568506	ral guanine nucleotide dissociation stimulator like 1 [Source:HGNC Symbol;Acc:HGNC:30281]	2978.46	0.433072	0.0470515	9.20421	3.44e-20	7.19e-19
ENSCSAG00000018054	ACAA2	protein_coding	18	31152074	31181706	acetyl-CoA acyltransferase 2 [Source:NCBI gene;Acc:103222430]	788.242	-0.687682	0.0747167	-9.20387	3.45e-20	7.2e-19
ENSCSAG00000010997	NDUFA9	protein_coding	11	4680053	4721520	NADH:ubiquinone oxidoreductase subunit A9 [Source:HGNC Symbol;Acc:HGNC:7693]	919.731	-0.647027	0.0703469	-9.19766	3.66e-20	7.61e-19
ENSCSAG00000005417	N4BP1	protein_coding	5	34347979	34422887	NEDD4 binding protein 1 [Source:HGNC Symbol;Acc:HGNC:29850]	956.648	0.612965	0.0666925	9.19091	3.9e-20	8.1e-19
ENSCSAG00000014676	NUCKS1	protein_coding	25	23597464	23629169	nuclear casein kinase and cyclin dependent kinase substrate 1 [Source:NCBI gene;Acc:103230218]	1515.92	-0.539586	0.058717	-9.18961	3.94e-20	8.18e-19
ENSCSAG00000015753	PSMA7	protein_coding	2	2094455	2100936	proteasome 20S subunit alpha 7 [Source:NCBI gene;Acc:103243135]	1582.6	-0.518277	0.056434	-9.18377	4.16e-20	8.62e-19
ENSCSAG00000010257	VCP	protein_coding	12	45545507	45563380	valosin containing protein [Source:HGNC Symbol;Acc:HGNC:12666]	4966.17	-0.397483	0.0432848	-9.18298	4.19e-20	8.67e-19
ENSCSAG00000004358	TPP1	protein_coding	1	58206072	58210945	tripeptidyl peptidase 1 [Source:HGNC Symbol;Acc:HGNC:2073]	552.345	-0.814258	0.0887114	-9.17873	4.36e-20	9.01e-19
ENSCSAG00000015575	SRP54	protein_coding	24	11812672	11846675	signal recognition particle 54 [Source:NCBI gene;Acc:103228813]	873.262	-0.703258	0.076641	-9.17601	4.47e-20	9.21e-19
ENSCSAG00000010876	G3BP1	protein_coding	23	54336113	54368674	G3BP stress granule assembly factor 1 [Source:NCBI gene;Acc:103244817]	1469.47	-0.56635	0.0617331	-9.17417	4.55e-20	9.35e-19
ENSCSAG00000002143	MEF2D	protein_coding	20	7358653	7396972	myocyte enhancer factor 2D [Source:NCBI gene;Acc:103223854]	744.632	0.698874	0.0762113	9.17021	4.72e-20	9.69e-19
ENSCSAG00000004006	TET2	protein_coding	7	53193941	53326942	tet methylcytosine dioxygenase 2 [Source:HGNC Symbol;Acc:HGNC:25941]	509.092	0.840195	0.0917129	9.16114	5.14e-20	1.05e-18
ENSCSAG00000001577	ATP5PB	protein_coding	20	22150239	22162312	ATP synthase peripheral stalk-membrane subunit b [Source:NCBI gene;Acc:103224226]	1721.22	-0.497397	0.054372	-9.14805	5.8e-20	1.19e-18
ENSCSAG00000011595	MITF	protein_coding	22	30748440	30972168	melanocyte inducing transcription factor [Source:NCBI gene;Acc:103227882]	1047.12	0.582268	0.0637284	9.13671	6.44e-20	1.31e-18
ENSCSAG00000013009	BSG	protein_coding	6	309506	321785	basigin (Ok blood group) [Source:HGNC Symbol;Acc:HGNC:1116]	3402.52	-0.394839	0.0432342	-9.13256	6.69e-20	1.36e-18
ENSCSAG00000017150	ATP10D	protein_coding	27	2661899	2771009	ATPase phospholipid transporting 10D (putative) [Source:NCBI gene;Acc:103246141]	2077.63	-0.514808	0.0564305	-9.12287	7.32e-20	1.49e-18
ENSCSAG00000009729	CD81	protein_coding	1	2190845	2211389	CD81 molecule [Source:NCBI gene;Acc:103240440]	1075.78	-0.61812	0.0677636	-9.12171	7.39e-20	1.5e-18
ENSCSAG00000006489	RBM33	protein_coding	21	123776858	123904093	RNA binding motif protein 33 [Source:NCBI gene;Acc:103227287]	534.555	0.774217	0.0849889	9.10962	8.27e-20	1.67e-18
ENSCSAG00000013669	HSPA4	protein_coding	23	35862814	35918287	heat shock protein family A (Hsp70) member 4 [Source:NCBI gene;Acc:103244532]	4920.14	0.354691	0.0389657	9.10265	8.82e-20	1.78e-18
ENSCSAG00000004817	ANKRD17	protein_coding	7	21535409	21683246	ankyrin repeat domain 17 [Source:HGNC Symbol;Acc:HGNC:23575]	2030.22	0.455278	0.0500344	9.09929	9.09e-20	1.83e-18
ENSCSAG00000001487	CNN3	protein_coding	20	38325848	38356760	calponin 3 [Source:NCBI gene;Acc:103224399]	2280.49	-0.471747	0.051856	-9.09726	9.26e-20	1.86e-18
ENSCSAG00000012765	ID1	protein_coding	2	36008636	36010017	inhibitor of DNA binding 1, HLH protein [Source:NCBI gene;Acc:103247994]	2473.37	0.465942	0.0512507	9.09143	9.77e-20	1.96e-18
ENSCSAG00000014746	CETN3	protein_coding	4	84334533	84350276	centrin 3 [Source:HGNC Symbol;Acc:HGNC:1868]	564.209	-0.829565	0.0912784	-9.08829	1.01e-19	2.02e-18
ENSCSAG00000012490	GLUL	protein_coding	25	46989205	47000555	glutamate-ammonia ligase [Source:NCBI gene;Acc:103230475]	2059.37	-0.571009	0.0628333	-9.08768	1.01e-19	2.03e-18
ENSCSAG00000002789	NUCB1	protein_coding	6	42134015	42155888	nucleobindin 1 [Source:HGNC Symbol;Acc:HGNC:8043]	1546	-0.537092	0.0591322	-9.0829	1.06e-19	2.11e-18
ENSCSAG00000007015	ZNF398	protein_coding	21	117712925	117738832	zinc finger protein 398 [Source:NCBI gene;Acc:103227187]	148.495	1.40574	0.154896	9.07534	1.13e-19	2.26e-18
ENSCSAG00000003246	APOE	protein_coding	6	38376887	38381438	apolipoprotein E [Source:HGNC Symbol;Acc:HGNC:613]	3843.94	-0.405258	0.0447063	-9.0649	1.25e-19	2.48e-18
ENSCSAG00000008981	PSMD10	protein_coding	X	95931466	95939218	proteasome 26S subunit, non-ATPase 10 [Source:NCBI gene;Acc:103232467]	286.081	-1.08725	0.120009	-9.05977	1.31e-19	2.6e-18
ENSCSAG00000010892	SPARC	protein_coding	23	54222838	54238006	secreted protein acidic and cysteine rich [Source:NCBI gene;Acc:103244814]	896.989	-0.632943	0.069867	-9.05926	1.31e-19	2.6e-18
ENSCSAG00000007116	TRAF4	protein_coding	16	22507835	22515335	TNF receptor associated factor 4 [Source:HGNC Symbol;Acc:HGNC:12034]	1034.01	0.669159	0.0738857	9.05667	1.34e-19	2.66e-18
ENSCSAG00000017967	POMP	protein_coding	3	7764112	7783037	proteasome maturation protein [Source:NCBI gene;Acc:103214204]	934.4	-0.70735	0.0781103	-9.05579	1.36e-19	2.68e-18
ENSCSAG00000001408	IFI44	protein_coding	20	54539392	54554785	interferon induced protein 44 [Source:NCBI gene;Acc:103224569]	32.0573	4.55581	0.503101	9.05546	1.36e-19	2.69e-18
ENSCSAG00000004489	BCCIP	protein_coding	9	118450789	118470697	BRCA2 and CDKN1A interacting protein [Source:HGNC Symbol;Acc:HGNC:978]	663.795	-0.724148	0.0799961	-9.0523	1.4e-19	2.76e-18
ENSCSAG00000009962	CHMP5	protein_coding	12	46988340	47006742	charged multivesicular body protein 5 [Source:HGNC Symbol;Acc:HGNC:26942]	729.22	-0.751352	0.0830844	-9.04323	1.52e-19	2.99e-18
ENSCSAG00000004640	SCARB2	protein_coding	7	24658211	24714597	scavenger receptor class B member 2 [Source:HGNC Symbol;Acc:HGNC:1665]	1816.57	-0.489275	0.0541861	-9.02954	1.72e-19	3.39e-18
ENSCSAG00000002668	NDUFS2	protein_coding	20	2768064	2780704	NADH:ubiquinone oxidoreductase core subunit S2 [Source:NCBI gene;Acc:103223688]	1113.41	-0.601017	0.0665873	-9.026	1.78e-19	3.49e-18
ENSCSAG00000007901	HEG1	protein_coding	22	55809901	55871402	heart development protein with EGF like domains 1 [Source:HGNC Symbol;Acc:HGNC:29227]	782.182	0.68198	0.0755682	9.0247	1.8e-19	3.53e-18
ENSCSAG00000010657	GALK2	protein_coding	26	33969657	34122115	galactokinase 2 [Source:NCBI gene;Acc:103245645]	604.335	-0.77713	0.0861617	-9.01944	1.89e-19	3.7e-18
ENSCSAG00000014887	VCAN	protein_coding	4	77593449	77690616	versican [Source:HGNC Symbol;Acc:HGNC:2464]	10623.5	-0.456304	0.0506057	-9.01685	1.94e-19	3.78e-18
ENSCSAG00000001365	SERBP1	protein_coding	20	65673450	65697828	SERPINE1 mRNA binding protein 1 [Source:NCBI gene;Acc:103224653]	3446.04	-0.392996	0.0435966	-9.01436	1.98e-19	3.86e-18
ENSCSAG00000007195	PRDX5	protein_coding	1	9912898	9917361	peroxiredoxin 5 [Source:NCBI gene;Acc:103233274]	1125.56	-0.591542	0.0657247	-9.0003	2.25e-19	4.38e-18
ENSCSAG00000006324	TECR	protein_coding	6	13188450	13227776	trans-2,3-enoyl-CoA reductase [Source:HGNC Symbol;Acc:HGNC:4551]	758.474	-0.741541	0.0824132	-8.99784	2.3e-19	4.48e-18
ENSCSAG00000011449	HLTF	protein_coding	15	41621456	41674120	helicase like transcription factor [Source:HGNC Symbol;Acc:HGNC:11099]	1170.47	-0.705456	0.0784244	-8.99537	2.35e-19	4.57e-18
ENSCSAG00000010935	TES	protein_coding	21	84913093	84963303	testin LIM domain protein [Source:NCBI gene;Acc:103226766]	1114.7	-0.579823	0.0645748	-8.97909	2.73e-19	5.29e-18
ENSCSAG00000001861	S100A1	protein_coding	20	10173114	10177223	S100 calcium binding protein A1 [Source:HGNC Symbol;Acc:HGNC:10486]	1296.17	-0.585008	0.0651567	-8.97848	2.75e-19	5.32e-18
ENSCSAG00000007458	IPO8	protein_coding	11	30314201	30381241	importin 8 [Source:HGNC Symbol;Acc:HGNC:9853]	1211.78	-0.575337	0.064092	-8.97673	2.79e-19	5.39e-18
ENSCSAG00000011736	SLIRP	protein_coding	24	54966605	54978597	SRA stem-loop interacting RNA binding protein [Source:NCBI gene;Acc:103229396]	537.495	-0.781827	0.0871009	-8.97611	2.81e-19	5.42e-18
ENSCSAG00000001061	KIAA1522	protein_coding	20	100095686	100131949	KIAA1522 ortholog [Source:NCBI gene;Acc:103225178]	3498.91	0.428261	0.0478096	8.95763	3.32e-19	6.39e-18
ENSCSAG00000008926	UBN1	protein_coding	5	4525081	4552465	ubinuclein 1 [Source:HGNC Symbol;Acc:HGNC:12506]	663.702	0.720446	0.0804557	8.95456	3.41e-19	6.57e-18
ENSCSAG00000007798	VPS26A	protein_coding	9	62148025	62199447	VPS26, retromer complex component A [Source:HGNC Symbol;Acc:HGNC:12711]	1335.16	-0.604408	0.0675174	-8.95188	3.49e-19	6.71e-18
ENSCSAG00000007376	RREB1	protein_coding	17	64938800	65009057	ras responsive element binding protein 1 [Source:NCBI gene;Acc:103222219]	865.472	0.608597	0.0680009	8.94984	3.56e-19	6.82e-18
ENSCSAG00000016802	CCNB1IP1	protein_coding	29	20828206	20839891	cyclin B1 interacting protein 1 [Source:NCBI gene;Acc:103231334]	212.052	1.1552	0.12911	8.94743	3.64e-19	6.96e-18
ENSCSAG00000014721	TSPAN3	protein_coding	26	6225610	6251896	tetraspanin 3 [Source:NCBI gene;Acc:103245273]	2614.79	-0.436678	0.0488427	-8.94049	3.87e-19	7.4e-18
ENSCSAG00000017211	OCIAD2	protein_coding	27	1361261	1378229	OCIA domain containing 2 [Source:NCBI gene;Acc:103246122]	444.178	-0.857765	0.0959651	-8.9383	3.95e-19	7.54e-18
ENSCSAG00000000837	PLEKHM2	protein_coding	20	116570613	116612880	pleckstrin homology and RUN domain containing M2 [Source:HGNC Symbol;Acc:HGNC:29131]	781.127	0.650537	0.0728012	8.93579	4.04e-19	7.7e-18
ENSCSAG00000004966	HERPUD1	protein_coding	5	42877781	42890298	homocysteine inducible ER protein with ubiquitin like domain 1 [Source:HGNC Symbol;Acc:HGNC:13744]	784.124	0.679814	0.0760994	8.93324	4.14e-19	7.87e-18
ENSCSAG00000007490	NEDD9	protein_coding	17	60911264	60959603	neural precursor cell expressed, developmentally down-regulated 9 [Source:NCBI gene;Acc:103222166]	113.263	1.6031	0.179566	8.92763	4.35e-19	8.27e-18
ENSCSAG00000018137	HSPB1	protein_coding	28	10442398	10443855	heat shock protein beta-1 [Source:NCBI gene;Acc:103246661]	839.395	-0.657418	0.0736462	-8.9267	4.39e-19	8.33e-18
ENSCSAG00000004929	SHMT2	protein_coding	11	53141462	53147795	serine hydroxymethyltransferase 2 [Source:HGNC Symbol;Acc:HGNC:10852]	1341.13	-0.560036	0.0627427	-8.92592	4.42e-19	8.37e-18
ENSCSAG00000008476	KDM2A	protein_coding	1	7003784	7082720	lysine demethylase 2A [Source:NCBI gene;Acc:103219229]	1704.65	0.526019	0.0589675	8.92049	4.64e-19	8.77e-18
ENSCSAG00000010191	BRPF3	protein_coding	17	35891141	35923084	bromodomain and PHD finger containing 3 [Source:NCBI gene;Acc:103221594]	748.175	0.670811	0.0752151	8.91858	4.72e-19	8.91e-18
ENSCSAG00000017771	SMURF1	protein_coding	28	14019968	14141795	SMAD specific E3 ubiquitin protein ligase 1 [Source:NCBI gene;Acc:103246792]	672.653	0.748031	0.0840669	8.89804	5.68e-19	1.07e-17
ENSCSAG00000006257	TMEM109	protein_coding	1	12924606	12934810	transmembrane protein 109 [Source:NCBI gene;Acc:103234583]	1094.83	-0.588309	0.0661485	-8.89376	5.91e-19	1.11e-17
ENSCSAG00000001162	FOXJ3	protein_coding	20	90621037	90746784	forkhead box J3 [Source:NCBI gene;Acc:103225008]	996.613	0.586129	0.0659718	8.88454	6.42e-19	1.21e-17
ENSCSAG00000003714	ANXA5	protein_coding	7	68940304	68970811	annexin A5 [Source:HGNC Symbol;Acc:HGNC:543]	5221.86	-0.39139	0.0440687	-8.88136	6.6e-19	1.24e-17
ENSCSAG00000006820	ATP6V1A	protein_coding	22	67048796	67081962	ATPase H+ transporting V1 subunit A [Source:NCBI gene;Acc:103228299]	1917.36	-0.478574	0.0539218	-8.87532	6.97e-19	1.31e-17
ENSCSAG00000001186	PTPRF	protein_coding	20	89191660	89284970	protein tyrosine phosphatase receptor type F [Source:HGNC Symbol;Acc:HGNC:9670]	1916.24	-0.464595	0.0523795	-8.86979	7.33e-19	1.37e-17
ENSCSAG00000010840	SNRPB	protein_coding	2	54063999	54073367	small nuclear ribonucleoprotein polypeptides B and B1 [Source:NCBI gene;Acc:103215680]	3703.66	-0.397902	0.0448974	-8.86247	7.83e-19	1.46e-17
ENSCSAG00000000033	ND6	protein_coding	MT	14137	14658	NADH dehydrogenase subunit 6 [Source:NCBI gene;Acc:4097499]	863.565	0.61761	0.0697005	8.86091	7.94e-19	1.48e-17
ENSCSAG00000003937	RPS3	protein_coding	1	66629954	66635344	ribosomal protein S3 [Source:NCBI gene;Acc:103248057]	5197.22	-0.351528	0.0397037	-8.8538	8.46e-19	1.57e-17
ENSCSAG00000000759	RERE	protein_coding	20	123109364	123408631	arginine-glutamic acid dipeptide repeats [Source:NCBI gene;Acc:103225653]	1612.49	0.480397	0.054267	8.85246	8.56e-19	1.59e-17
ENSCSAG00000016601	DHX15	protein_coding	27	25775160	25831860	DEAH-box helicase 15 [Source:NCBI gene;Acc:103246277]	2601.33	-0.418151	0.0472434	-8.85099	8.67e-19	1.61e-17
ENSCSAG00000004333	AFF1	protein_coding	7	35380578	35511446	AF4/FMR2 family member 1 [Source:HGNC Symbol;Acc:HGNC:7135]	193.862	1.19355	0.134989	8.84181	9.42e-19	1.75e-17
ENSCSAG00000010133	TRIB1	protein_coding	8	120014339	120019887	tribbles pseudokinase 1 [Source:HGNC Symbol;Acc:HGNC:16891]	289.079	0.970903	0.110225	8.80841	1.27e-18	2.34e-17
ENSCSAG00000015049	YOD1	protein_coding	25	22307778	22309716	YOD1 deubiquitinase [Source:HGNC Symbol;Acc:HGNC:25035]	299.894	1.12947	0.128317	8.80216	1.34e-18	2.47e-17
ENSCSAG00000001881	GATAD2B	protein_coding	20	9888705	10000099	GATA zinc finger domain containing 2B [Source:NCBI gene;Acc:103223944]	299.507	0.969711	0.110379	8.78528	1.56e-18	2.87e-17
ENSCSAG00000013751	CLUH	protein_coding	16	2299725	2319020	clustered mitochondria homolog [Source:HGNC Symbol;Acc:HGNC:29094]	2709.04	0.432207	0.0492027	8.7842	1.57e-18	2.89e-17
ENSCSAG00000007645	UBL5	protein_coding	6	8899970	8902459	ubiquitin like 5 [Source:HGNC Symbol;Acc:HGNC:13736]	784.286	-0.649525	0.0739424	-8.7842	1.57e-18	2.89e-17
ENSCSAG00000009101	UIMC1	protein_coding	23	78911234	79010264	ubiquitin interaction motif containing 1 [Source:NCBI gene;Acc:103245041]	427.735	0.853228	0.0972074	8.7774	1.67e-18	3.07e-17
ENSCSAG00000015140	PCYOX1	protein_coding	14	36841327	36859079	prenylcysteine oxidase 1 [Source:HGNC Symbol;Acc:HGNC:20588]	837.04	-0.648974	0.0739457	-8.77636	1.69e-18	3.09e-17
ENSCSAG00000010672	NUF2	protein_coding	25	65462603	65493246	NUF2 component of NDC80 kinetochore complex [Source:NCBI gene;Acc:103230704]	358.617	-1.08358	0.123597	-8.76701	1.83e-18	3.35e-17
ENSCSAG00000018034	SETDB1	protein_coding	KE148049.1	1441162	1466165	SET domain bifurcated histone lysine methyltransferase 1 [Source:HGNC Symbol;Acc:HGNC:10761]	580.609	0.710875	0.0811294	8.76224	1.91e-18	3.49e-17
ENSCSAG00000007395	DAPK1	protein_coding	12	98118603	98330471	death associated protein kinase 1 [Source:HGNC Symbol;Acc:HGNC:2674]	2041.13	0.441216	0.0503677	8.75989	1.95e-18	3.56e-17
ENSCSAG00000004146	CYB5B	protein_coding	5	57937176	57978449	cytochrome b5 type B [Source:HGNC Symbol;Acc:HGNC:24374]	1214.24	-0.536545	0.0613064	-8.75186	2.1e-18	3.8e-17
ENSCSAG00000007163	KLF11	protein_coding	14	97573555	97586256	Kruppel like factor 11 [Source:HGNC Symbol;Acc:HGNC:11811]	859.475	0.608679	0.0695478	8.75196	2.1e-18	3.8e-17
ENSCSAG00000012458	UQCRB	protein_coding	8	91194625	91199219	ubiquinol-cytochrome c reductase binding protein [Source:HGNC Symbol;Acc:HGNC:12582]	1244.22	-0.605002	0.0691262	-8.75214	2.09e-18	3.8e-17
ENSCSAG00000017840	COPS6	protein_coding	28	12986346	12989174	COP9 signalosome subunit 6 [Source:HGNC Symbol;Acc:HGNC:21749]	1081.65	-0.617126	0.0705518	-8.74713	2.19e-18	3.96e-17
ENSCSAG00000011195	BTBD7	protein_coding	24	70979232	71041628	BTB domain containing 7 [Source:NCBI gene;Acc:103229587]	1361.41	0.551872	0.0631231	8.74279	2.27e-18	4.11e-17
ENSCSAG00000011431	TTC7B	protein_coding	24	68285761	68565066	tetratricopeptide repeat domain 7B [Source:HGNC Symbol;Acc:HGNC:19858]	957.429	0.645088	0.0738023	8.74076	2.32e-18	4.18e-17
ENSCSAG00000000239	IER5	protein_coding	25	48315871	48316854	immediate early response 5 [Source:NCBI gene;Acc:103230488]	104.044	1.66719	0.1908	8.73786	2.38e-18	4.28e-17
ENSCSAG00000005833	FNBP4	protein_coding	1	17550398	17599461	formin binding protein 4 [Source:NCBI gene;Acc:103235894]	693.25	0.673743	0.0771483	8.73309	2.48e-18	4.46e-17
ENSCSAG00000013764	PLEKHG3	protein_coding	24	41938514	41955834	pleckstrin homology and RhoGEF domain containing G3 [Source:HGNC Symbol;Acc:HGNC:20364]	704.858	0.710255	0.081392	8.72635	2.63e-18	4.73e-17
ENSCSAG00000009343	PPFIA1	protein_coding	1	4181681	4301206	PTPRF interacting protein alpha 1 [Source:NCBI gene;Acc:103245189]	1320.48	0.51096	0.0586835	8.70704	3.12e-18	5.59e-17
ENSCSAG00000009838	ST3GAL1	protein_coding	8	127885031	127906059	ST3 beta-galactoside alpha-2,3-sialyltransferase 1 [Source:HGNC Symbol;Acc:HGNC:10862]	762.056	0.655844	0.0753401	8.70511	3.17e-18	5.68e-17
ENSCSAG00000008462	MCM2	protein_coding	22	53420417	53444095	minichromosome maintenance complex component 2 [Source:HGNC Symbol;Acc:HGNC:6944]	1181.42	-0.54893	0.0631029	-8.69898	3.35e-18	5.98e-17
ENSCSAG00000011744	PMPCB	protein_coding	21	72271429	72286265	peptidase, mitochondrial processing beta subunit [Source:NCBI gene;Acc:103226683]	1668.31	-0.481032	0.0553852	-8.6852	3.78e-18	6.74e-17
ENSCSAG00000006830	ITM2C	protein_coding	10	116903113	116917549	integral membrane protein 2C [Source:HGNC Symbol;Acc:HGNC:6175]	863.219	-0.629908	0.0725382	-8.68381	3.83e-18	6.81e-17
ENSCSAG00000004427	GNS	protein_coding	11	60388883	60434233	glucosamine (N-acetyl)-6-sulfatase [Source:HGNC Symbol;Acc:HGNC:4422]	3240.46	-0.408821	0.0470896	-8.68178	3.9e-18	6.93e-17
ENSCSAG00000014851	FEM1C	protein_coding	23	18771956	18797128	fem-1 homolog C [Source:NCBI gene;Acc:103244364]	386.725	0.853506	0.0983293	8.68007	3.96e-18	7.02e-17
ENSCSAG00000001284	SCP2	protein_coding	20	79865332	79993835	sterol carrier protein 2 [Source:NCBI gene;Acc:103224800]	962.655	-0.615514	0.0709293	-8.67785	4.03e-18	7.15e-17
ENSCSAG00000008695	RAB10	protein_coding	14	81507031	81617983	RAB10, member RAS oncogene family [Source:HGNC Symbol;Acc:HGNC:9759]	4009.31	-0.361329	0.0416725	-8.67068	4.3e-18	7.61e-17
ENSCSAG00000017802	ZKSCAN5	protein_coding	28	13630174	13660822	zinc finger with KRAB and SCAN domains 5 [Source:NCBI gene;Acc:103246773]	304.368	0.976766	0.11275	8.6631	4.59e-18	8.12e-17
ENSCSAG00000008592	RUVBL1	protein_coding	22	52924819	52967830	RuvB like AAA ATPase 1 [Source:NCBI gene;Acc:103228097]	1300.36	-0.523008	0.0604333	-8.65429	4.96e-18	8.75e-17
ENSCSAG00000015728	HECTD1	protein_coding	24	7963597	8071975	HECT domain E3 ubiquitin protein ligase 1 [Source:NCBI gene;Acc:103228783]	3737.41	0.432943	0.0500466	8.65079	5.11e-18	9.01e-17
ENSCSAG00000017099	SLC30A9	protein_coding	27	8260355	8367395	solute carrier family 30 member 9 [Source:NCBI gene;Acc:103246171]	1242.61	-0.613608	0.0709377	-8.64996	5.15e-18	9.06e-17
ENSCSAG00000005406	ABTB2	protein_coding	1	30907236	31119590	ankyrin repeat and BTB domain containing 2 [Source:NCBI gene;Acc:103237945]	1020.1	0.575247	0.0665636	8.64207	5.52e-18	9.67e-17
ENSCSAG00000010271	RBM39	protein_coding	2	56622562	56644921	RNA binding motif protein 39 [Source:HGNC Symbol;Acc:HGNC:15923]	2361.33	0.425637	0.0492588	8.64084	5.58e-18	9.76e-17
ENSCSAG00000015552	PSMA6	protein_coding	24	12099937	12127309	proteasome 20S subunit alpha 6 [Source:HGNC Symbol;Acc:HGNC:9535]	933.579	-0.650358	0.0752938	-8.6376	5.74e-18	1e-16
ENSCSAG00000012006	SLC39A10	protein_coding	10	81187587	81273749	solute carrier family 39 member 10 [Source:HGNC Symbol;Acc:HGNC:20861]	3470.18	-0.426016	0.0493315	-8.63578	5.83e-18	1.02e-16
ENSCSAG00000005228	PPP1R9B	protein_coding	16	43188022	43205680	protein phosphatase 1 regulatory subunit 9B [Source:HGNC Symbol;Acc:HGNC:9298]	1813.4	0.453952	0.052619	8.62715	6.29e-18	1.09e-16
ENSCSAG00000013224	CRKL	protein_coding	19	4855611	4890302	CRK like proto-oncogene, adaptor protein [Source:NCBI gene;Acc:103222955]	1218.68	0.557549	0.0646991	8.61757	6.84e-18	1.19e-16
ENSCSAG00000013695	PSMD2	protein_coding	15	5110989	5121099	proteasome 26S subunit, non-ATPase 2 [Source:HGNC Symbol;Acc:HGNC:9559]	6948.88	-0.338416	0.0392882	-8.61366	7.08e-18	1.23e-16
ENSCSAG00000010215	USP5	protein_coding	11	6885311	6898442	ubiquitin specific peptidase 5 [Source:HGNC Symbol;Acc:HGNC:12628]	1034.13	-0.581662	0.0675429	-8.61174	7.2e-18	1.25e-16
ENSCSAG00000005510	NME1	protein_coding	16	42185260	42195616	NME/NM23 nucleoside diphosphate kinase 1 [Source:HGNC Symbol;Acc:HGNC:7849]	1811.35	-0.47912	0.0556494	-8.60962	7.33e-18	1.27e-16
ENSCSAG00000017653	RBAK	protein_coding	28	16593976	16615502	RB associated KRAB zinc finger [Source:HGNC Symbol;Acc:HGNC:17680]	681.123	0.849484	0.0986936	8.60728	7.48e-18	1.29e-16
ENSCSAG00000015643	LAMA4	protein_coding	13	61596905	61748022	laminin subunit alpha 4 [Source:HGNC Symbol;Acc:HGNC:6484]	4883.55	0.383077	0.0445265	8.60336	7.74e-18	1.33e-16
ENSCSAG00000016232	SLC25A37	protein_coding	8	21646869	21694938	solute carrier family 25 member 37 [Source:HGNC Symbol;Acc:HGNC:29786]	1128.91	0.581805	0.0676975	8.59419	8.39e-18	1.44e-16
ENSCSAG00000017374	STARD7	protein_coding	14	611299	636499	StAR related lipid transfer domain containing 7 [Source:HGNC Symbol;Acc:HGNC:18063]	4813.07	-0.427364	0.0497643	-8.58776	8.87e-18	1.52e-16
ENSCSAG00000015889	TANC1	protein_coding	10	44376139	44614987	tetratricopeptide repeat, ankyrin repeat and coiled-coil containing 1 [Source:HGNC Symbol;Acc:HGNC:29364]	450.157	0.817219	0.0952982	8.57539	9.88e-18	1.69e-16
ENSCSAG00000017859	DSG2	protein_coding	18	49174409	49227347	desmoglein 2 [Source:NCBI gene;Acc:103222577]	887.113	-0.599586	0.0699528	-8.57129	1.02e-17	1.75e-16
ENSCSAG00000001779	RBM8A	protein_coding	20	12819956	12821629	RNA binding motif protein 8A [Source:NCBI gene;Acc:103224058]	637.34	-0.732333	0.0854602	-8.56929	1.04e-17	1.78e-16
ENSCSAG00000017319	MARCHF6	protein_coding	4	9891580	9970300	membrane associated ring-CH-type finger 6 [Source:NCBI gene;Acc:103215005]	1866.69	0.486001	0.0567341	8.56629	1.07e-17	1.82e-16
ENSCSAG00000018187	ZCCHC2	protein_coding	18	17177964	17244574	zinc finger CCHC-type containing 2 [Source:HGNC Symbol;Acc:HGNC:22916]	450.865	0.781481	0.0912598	8.56326	1.1e-17	1.87e-16
ENSCSAG00000015812	POLE4	protein_coding	14	32312893	32320016	DNA polymerase epsilon 4, accessory subunit [Source:HGNC Symbol;Acc:HGNC:18755]	1163.26	-0.541484	0.0632664	-8.5588	1.14e-17	1.94e-16
ENSCSAG00000002696	CDK12	protein_coding	16	66623785	66708755	cyclin dependent kinase 12 [Source:HGNC Symbol;Acc:HGNC:24224]	1039.28	0.559573	0.0654692	8.54711	1.26e-17	2.14e-16
ENSCSAG00000008197	ZNF7	protein_coding	8	139029542	139047937	zinc finger protein 7 [Source:HGNC Symbol;Acc:HGNC:13139]	552.34	0.726609	0.0850174	8.54659	1.27e-17	2.15e-16
ENSCSAG00000005573	SHCBP1	protein_coding	5	32438361	32480284	SHC binding and spindle associated 1 [Source:HGNC Symbol;Acc:HGNC:29547]	764.681	-0.648076	0.075922	-8.53607	1.39e-17	2.35e-16
ENSCSAG00000014185	CBX3	protein_coding	21	32155839	32166114	chromobox 3 [Source:HGNC Symbol;Acc:HGNC:1553]	1551.39	-0.54619	0.0640086	-8.53307	1.43e-17	2.41e-16
ENSCSAG00000008934	MB21D2	protein_coding	15	86891383	87009025	Mab-21 domain containing 2 [Source:HGNC Symbol;Acc:HGNC:30438]	431.544	0.819736	0.0960837	8.53148	1.44e-17	2.44e-16
ENSCSAG00000009748	IFNAR1	protein_coding	2	58825916	58854568	interferon alpha and beta receptor subunit 1 [Source:NCBI gene;Acc:103216875]	913.735	-0.637856	0.0747709	-8.5308	1.45e-17	2.45e-16
ENSCSAG00000000257	PPP1R15B	protein_coding	25	24935842	24937764	protein phosphatase 1 regulatory subunit 15B [Source:HGNC Symbol;Acc:HGNC:14951]	465.364	0.784467	0.0919807	8.5286	1.48e-17	2.49e-16
ENSCSAG00000014796	RBBP7	protein_coding	X	15269026	15294592	RB binding protein 7, chromatin remodeling factor [Source:NCBI gene;Acc:103231657]	1436.42	-0.519817	0.0609735	-8.52529	1.52e-17	2.56e-16
ENSCSAG00000015672	PSMD14	protein_coding	10	46704098	46815132	proteasome 26S subunit, non-ATPase 14 [Source:HGNC Symbol;Acc:HGNC:16889]	954.266	-0.572478	0.0671557	-8.52464	1.53e-17	2.57e-16
ENSCSAG00000003614	EFTUD2	protein_coding	16	61505825	61551890	elongation factor Tu GTP binding domain containing 2 [Source:HGNC Symbol;Acc:HGNC:30858]	5111.51	-0.363628	0.0426694	-8.52198	1.57e-17	2.63e-16
ENSCSAG00000003155	DDX60	protein_coding	7	114474680	114578563	DExD/H-box helicase 60 [Source:HGNC Symbol;Acc:HGNC:25942]	41.5449	2.86098	0.335731	8.52163	1.57e-17	2.63e-16
ENSCSAG00000010303	ROMO1	protein_coding	2	56617538	56619188	reactive oxygen species modulator 1 [Source:NCBI gene;Acc:103216254]	588.856	-0.743357	0.0872466	-8.52018	1.59e-17	2.66e-16
ENSCSAG00000014671	MRPL15	protein_coding	8	50201829	50216206	mitochondrial ribosomal protein L15 [Source:HGNC Symbol;Acc:HGNC:14054]	1276.15	-0.528033	0.061998	-8.51693	1.64e-17	2.73e-16
ENSCSAG00000006732	G6PD	protein_coding	X	128770268	128786961	glucose-6-phosphate dehydrogenase [Source:NCBI gene;Acc:103232833]	1710.04	-0.481747	0.0565694	-8.51603	1.65e-17	2.75e-16
ENSCSAG00000008753	HADHB	protein_coding	14	81361612	81411432	hydroxyacyl-CoA dehydrogenase trifunctional multienzyme complex subunit beta [Source:HGNC Symbol;Acc:HGNC:4803]	2136.57	-0.433531	0.0509141	-8.51495	1.67e-17	2.77e-16
ENSCSAG00000017226	AKAP13	protein_coding	29	4106732	4359516	A-kinase anchoring protein 13 [Source:HGNC Symbol;Acc:HGNC:371]	1203.52	0.555671	0.065336	8.50483	1.82e-17	3.02e-16
ENSCSAG00000012679	MIDEAS	protein_coding	24	50917943	50994706	ELM2 and Myb/SANT domain containing 1 [Source:NCBI gene;Acc:103229314]	684.847	0.639878	0.0752468	8.50373	1.84e-17	3.04e-16
ENSCSAG00000012907	DYNLT1	protein_coding	13	86210465	86217956	dynein light chain Tctex-type 1 [Source:HGNC Symbol;Acc:HGNC:11697]	467.737	-0.858416	0.100969	-8.50178	1.87e-17	3.09e-16
ENSCSAG00000007632	INO80	protein_coding	26	41898723	42017736	INO80 complex ATPase subunit [Source:NCBI gene;Acc:103245803]	905.641	0.598983	0.0704954	8.49677	1.95e-17	3.22e-16
ENSCSAG00000003990	ERN1	protein_coding	16	57145191	57236230	endoplasmic reticulum to nucleus signaling 1 [Source:HGNC Symbol;Acc:HGNC:3449]	238.608	1.03063	0.121309	8.49592	1.96e-17	3.24e-16
ENSCSAG00000009841	NDRG1	protein_coding	8	127667981	127719011	N-myc downstream regulated 1 [Source:HGNC Symbol;Acc:HGNC:7679]	955.06	-0.598804	0.0705467	-8.48805	2.1e-17	3.47e-16
ENSCSAG00000016176	FBXO28	protein_coding	25	5621596	5661183	F-box protein 28 [Source:HGNC Symbol;Acc:HGNC:29046]	338.205	0.865489	0.102224	8.4666	2.53e-17	4.16e-16
ENSCSAG00000004547	BUB3	protein_coding	9	115825664	115838428	BUB3 mitotic checkpoint protein [Source:HGNC Symbol;Acc:HGNC:1151]	785.844	-0.644194	0.0761867	-8.45547	2.78e-17	4.57e-16
ENSCSAG00000006050	TM9SF3	protein_coding	9	89678104	89743478	transmembrane 9 superfamily member 3 [Source:HGNC Symbol;Acc:HGNC:21529]	1352.79	-0.539304	0.0638297	-8.4491	2.94e-17	4.81e-16
ENSCSAG00000009367	CTTN	protein_coding	1	4137814	4176446	cortactin [Source:NCBI gene;Acc:103245464]	2462.9	-0.409528	0.0485704	-8.43164	3.41e-17	5.58e-16
ENSCSAG00000017569	RAB12	protein_coding	18	67572519	67601428	RAB12, member RAS oncogene family [Source:NCBI gene;Acc:103222741]	543.26	0.731027	0.0867038	8.43131	3.42e-17	5.59e-16
ENSCSAG00000008943	ARPC2	protein_coding	10	104098402	104135791	actin related protein 2/3 complex subunit 2 [Source:HGNC Symbol;Acc:HGNC:705]	2167.21	-0.425579	0.050515	-8.4248	3.61e-17	5.9e-16
ENSCSAG00000002659	LASP1	protein_coding	16	67267940	67320373	LIM and SH3 protein 1 [Source:HGNC Symbol;Acc:HGNC:6513]	9741.53	0.305801	0.0363319	8.41687	3.87e-17	6.29e-16
ENSCSAG00000006761	PRKCSH	protein_coding	6	10360751	10374208	protein kinase C substrate 80K-H [Source:HGNC Symbol;Acc:HGNC:9411]	1413.63	-0.502692	0.0597975	-8.40656	4.22e-17	6.86e-16
ENSCSAG00000012782	FSTL3	protein_coding	6	425106	436431	follistatin like 3 [Source:HGNC Symbol;Acc:HGNC:3973]	1318.12	0.507519	0.0604116	8.40103	4.43e-17	7.18e-16
ENSCSAG00000006414	CPSF7	protein_coding	1	12417490	12446527	cleavage and polyadenylation specific factor 7 [Source:NCBI gene;Acc:103234423]	1701.47	0.470532	0.0560125	8.40047	4.45e-17	7.21e-16
ENSCSAG00000003989	NPNT	protein_coding	7	53924701	54001852	nephronectin [Source:HGNC Symbol;Acc:HGNC:27405]	9120.83	-0.348163	0.0414751	-8.39451	4.68e-17	7.58e-16
ENSCSAG00000009643	FBXW11	protein_coding	23	74015964	74154062	F-box and WD repeat domain containing 11 [Source:NCBI gene;Acc:103244971]	2382.8	0.403362	0.0480614	8.39264	4.75e-17	7.69e-16
ENSCSAG00000011468	EIF4A1	protein_coding	16	6949628	6956026	eukaryotic translation initiation factor 4A1 [Source:HGNC Symbol;Acc:HGNC:3282]	8049.13	-0.329409	0.0392751	-8.38721	4.98e-17	8.04e-16
ENSCSAG00000008480	RUBCN	protein_coding	15	91400031	91457933	rubicon autophagy regulator [Source:HGNC Symbol;Acc:HGNC:28991]	646.763	0.685269	0.081708	8.38681	5e-17	8.05e-16
ENSCSAG00000019481	CLDN4	protein_coding	28	9242909	9243538	claudin 4 [Source:NCBI gene;Acc:103246624]	1791	0.469475	0.0561476	8.36144	6.2e-17	9.97e-16
ENSCSAG00000008817	CNBP	protein_coding	22	51876545	51890946	CCHC-type zinc finger nucleic acid binding protein [Source:NCBI gene;Acc:103228078]	1436.02	-0.489482	0.0585771	-8.3562	6.48e-17	1.04e-15
ENSCSAG00000014021	NPTN	protein_coding	26	9852658	9926109	neuroplastin [Source:NCBI gene;Acc:103245357]	1666.13	-0.488324	0.0585059	-8.34659	7.03e-17	1.13e-15
ENSCSAG00000018708	NRIP1	protein_coding	2	77577029	77580496	nuclear receptor interacting protein 1 [Source:NCBI gene;Acc:103218226]	986.162	0.628277	0.0752818	8.34568	7.08e-17	1.14e-15
ENSCSAG00000006877	MARK2	protein_coding	1	10336639	10409951	microtubule affinity regulating kinase 2 [Source:NCBI gene;Acc:103233568]	847.558	0.598665	0.0718008	8.33786	7.56e-17	1.21e-15
ENSCSAG00000010958	TRPS1	protein_coding	8	110050705	110260394	transcriptional repressor GATA binding 1 [Source:HGNC Symbol;Acc:HGNC:12340]	340.389	0.869717	0.104323	8.33674	7.64e-17	1.22e-15
ENSCSAG00000001652	BCAS2	protein_coding	20	19084954	19099590	BCAS2 pre-mRNA processing factor [Source:NCBI gene;Acc:103224172]	514.722	-0.81646	0.0980918	-8.32343	8.55e-17	1.36e-15
ENSCSAG00000003814	E2F4	protein_coding	5	60258098	60264584	E2F transcription factor 4 [Source:HGNC Symbol;Acc:HGNC:3118]	1099.94	0.560923	0.0674454	8.3167	9.04e-17	1.44e-15
ENSCSAG00000008017	RACK1	protein_coding	23	82798085	82805936	receptor for activated C kinase 1 [Source:NCBI gene;Acc:103245145]	16037.6	-0.278266	0.0334625	-8.31576	9.12e-17	1.45e-15
ENSCSAG00000005132	ZDHHC6	protein_coding	9	105313899	105330069	zinc finger DHHC-type containing 6 [Source:HGNC Symbol;Acc:HGNC:19160]	711.936	-0.640586	0.0770445	-8.3145	9.21e-17	1.46e-15
ENSCSAG00000016383	RSPO3	protein_coding	13	46530355	46606730	R-spondin 3 [Source:HGNC Symbol;Acc:HGNC:20866]	1856.74	0.528959	0.06363	8.31305	9.33e-17	1.48e-15
ENSCSAG00000017255	MYO10	protein_coding	4	16334559	16451166	myosin X [Source:HGNC Symbol;Acc:HGNC:7593]	1264.5	0.487176	0.0586188	8.31091	9.5e-17	1.51e-15
ENSCSAG00000010429	CHD4	protein_coding	11	6602694	6640351	chromodomain helicase DNA binding protein 4 [Source:HGNC Symbol;Acc:HGNC:1919]	7504.62	0.306358	0.0369119	8.29971	1.04e-16	1.65e-15
ENSCSAG00000018788	RBM15B	protein_coding	22	12732396	12735068	RNA binding motif protein 15B [Source:NCBI gene;Acc:103227691]	651.866	0.654612	0.0789595	8.29048	1.13e-16	1.78e-15
ENSCSAG00000016128	DOCK5	protein_coding	8	23310673	23540478	dedicator of cytokinesis 5 [Source:HGNC Symbol;Acc:HGNC:23476]	1849.93	0.440194	0.053143	8.28321	1.2e-16	1.89e-15
ENSCSAG00000017200	REV1	protein_coding	14	3129529	3218866	REV1 DNA directed polymerase [Source:HGNC Symbol;Acc:HGNC:14060]	524.318	0.698901	0.0844366	8.27723	1.26e-16	1.99e-15
ENSCSAG00000012443	SRI	protein_coding	21	60730051	60749678	sorcin [Source:NCBI gene;Acc:103226599]	435.41	-0.797259	0.0963208	-8.27712	1.26e-16	1.99e-15
ENSCSAG00000016060	PPP2R2A	protein_coding	8	24390781	24487195	protein phosphatase 2 regulatory subunit Balpha [Source:HGNC Symbol;Acc:HGNC:9304]	1453.47	0.476205	0.0575378	8.27638	1.27e-16	2e-15
ENSCSAG00000003057	CYBA	protein_coding	5	74023082	74030750	cytochrome b-245 alpha chain [Source:HGNC Symbol;Acc:HGNC:2577]	2057.65	-0.425227	0.0514372	-8.26692	1.37e-16	2.16e-15
ENSCSAG00000015444	FOXA1	protein_coding	24	14396702	14403094	forkhead box A1 [Source:NCBI gene;Acc:103228847]	244.352	1.08195	0.13092	8.26421	1.41e-16	2.21e-15
ENSCSAG00000018168	BAZ1B	protein_coding	28	9534114	9617190	bromodomain adjacent to zinc finger domain 1B [Source:NCBI gene;Acc:103246637]	4905.19	0.328387	0.0397449	8.26237	1.43e-16	2.24e-15
ENSCSAG00000018179	PIGN	protein_coding	18	17589631	17725823	phosphatidylinositol glycan anchor biosynthesis class N [Source:NCBI gene;Acc:103244175]	664.255	-0.731475	0.0885372	-8.26178	1.44e-16	2.25e-15
ENSCSAG00000004283	NUP107	protein_coding	11	64317521	64375398	nucleoporin 107 [Source:HGNC Symbol;Acc:HGNC:29914]	1327.92	-0.536529	0.0649665	-8.25855	1.47e-16	2.31e-15
ENSCSAG00000017079	MRPS9	protein_coding	14	8694520	8750792	mitochondrial ribosomal protein S9 [Source:HGNC Symbol;Acc:HGNC:14501]	952.972	-0.559644	0.0678605	-8.24699	1.62e-16	2.54e-15
ENSCSAG00000007693	DOCK10	protein_coding	10	110718258	110904005	dedicator of cytokinesis 10 [Source:HGNC Symbol;Acc:HGNC:23479]	2064.6	0.522658	0.0633923	8.24481	1.65e-16	2.58e-15
ENSCSAG00000017614	PIBF1	protein_coding	3	51916837	52211032	progesterone immunomodulatory binding factor 1 [Source:HGNC Symbol;Acc:HGNC:23352]	1413.07	0.499104	0.0605877	8.2377	1.76e-16	2.73e-15
ENSCSAG00000009243	PSIP1	protein_coding	12	64087189	64140661	PC4 and SFRS1 interacting protein 1 [Source:HGNC Symbol;Acc:HGNC:9527]	1909.41	-0.550027	0.0667793	-8.23648	1.77e-16	2.76e-15
ENSCSAG00000010500	VRK1	protein_coding	24	74686111	74770874	VRK serine/threonine kinase 1 [Source:NCBI gene;Acc:103229655]	651.514	-0.724946	0.0880163	-8.2365	1.77e-16	2.76e-15
ENSCSAG00000003740	PLD3	protein_coding	6	34804500	34836333	phospholipase D family member 3 [Source:HGNC Symbol;Acc:HGNC:17158]	996.375	-0.603727	0.0733551	-8.23021	1.87e-16	2.9e-15
ENSCSAG00000003702	PCF11	protein_coding	1	74350609	74378374	PCF11 cleavage and polyadenylation factor subunit [Source:NCBI gene;Acc:103248130]	1876.26	0.551402	0.0669986	8.23006	1.87e-16	2.9e-15
ENSCSAG00000012086	RANBP1	protein_coding	19	5612268	5622191	RAN binding protein 1 [Source:NCBI gene;Acc:103222986]	1843.26	-0.453356	0.055109	-8.22655	1.93e-16	2.98e-15
ENSCSAG00000005276	UPF1	protein_coding	6	17291175	17330193	UPF1 RNA helicase and ATPase [Source:HGNC Symbol;Acc:HGNC:9962]	2199.82	0.429092	0.0521782	8.22359	1.98e-16	3.05e-15
ENSCSAG00000013350	SRBD1	protein_coding	14	61612312	61836522	S1 RNA binding domain 1 [Source:HGNC Symbol;Acc:HGNC:25521]	1155.71	-0.562535	0.0684456	-8.21872	2.06e-16	3.18e-15
ENSCSAG00000017541	SUN1	protein_coding	28	20700963	20742915	Sad1 and UNC84 domain containing 1 [Source:NCBI gene;Acc:103246899]	3126.67	-0.401628	0.0488984	-8.21352	2.15e-16	3.31e-15
ENSCSAG00000011216	RPS2	protein_coding	5	1859454	1862305	ribosomal protein S2 [Source:HGNC Symbol;Acc:HGNC:10404]	26230.3	-0.302548	0.0368631	-8.20733	2.26e-16	3.48e-15
ENSCSAG00000004461	HNRNPDL	protein_coding	7	30805749	30810720	heterogeneous nuclear ribonucleoprotein D like [Source:HGNC Symbol;Acc:HGNC:5037]	3742.44	0.346969	0.0422861	8.20529	2.3e-16	3.54e-15
ENSCSAG00000006129	BRD4	protein_coding	6	13836324	13873877	bromodomain containing 4 [Source:HGNC Symbol;Acc:HGNC:13575]	1425.23	0.498328	0.0607526	8.20259	2.35e-16	3.62e-15
ENSCSAG00000017075	TGFBRAP1	protein_coding	14	8898587	8942148	transforming growth factor beta receptor associated protein 1 [Source:HGNC Symbol;Acc:HGNC:16836]	1132.83	0.528849	0.0645054	8.19851	2.43e-16	3.74e-15
ENSCSAG00000008628	RAB7A	protein_coding	22	52230835	52309306	RAB7A, member RAS oncogene family [Source:NCBI gene;Acc:103228088]	2122.28	-0.412099	0.0502704	-8.19764	2.45e-16	3.76e-15
ENSCSAG00000014226	ARID3B	protein_coding	26	8882821	8941155	AT-rich interaction domain 3B [Source:NCBI gene;Acc:103245334]	224.117	1.09168	0.133469	8.17924	2.86e-16	4.38e-15
ENSCSAG00000004972	EVPL	protein_coding	16	45659959	45680140	envoplakin [Source:HGNC Symbol;Acc:HGNC:3503]	72.5737	1.83826	0.224995	8.17019	3.08e-16	4.71e-15
ENSCSAG00000018132	YWHAG	protein_coding	28	10462859	10494457	tyrosine 3-monooxygenase/tryptophan 5-monooxygenase activation protein gamma [Source:NCBI gene;Acc:103246662]	5287.57	0.336344	0.0411678	8.17006	3.08e-16	4.71e-15
ENSCSAG00000014483	LMNB1	protein_coding	23	29759514	29814314	lamin B1 [Source:NCBI gene;Acc:103244455]	2137.16	-0.425473	0.0521072	-8.16534	3.21e-16	4.89e-15
ENSCSAG00000008600	CLK4	protein_coding	23	80288120	80313255	CDC like kinase 4 [Source:NCBI gene;Acc:103245081]	291.761	0.919283	0.112603	8.16395	3.24e-16	4.94e-15
ENSCSAG00000019441	PCBP1	protein_coding	14	37013880	37014947	poly(rC) binding protein 1 [Source:HGNC Symbol;Acc:HGNC:8647]	4217.91	0.354378	0.0434119	8.16315	3.26e-16	4.96e-15
ENSCSAG00000007733	SERPINE2	protein_coding	10	109921598	109987513	serpin family E member 2 [Source:HGNC Symbol;Acc:HGNC:8951]	1468.78	-0.501054	0.0614101	-8.15913	3.37e-16	5.13e-15
ENSCSAG00000013362	ZZEF1	protein_coding	16	3486545	3621040	zinc finger ZZ-type and EF-hand domain containing 1 [Source:HGNC Symbol;Acc:HGNC:29027]	790.418	0.594889	0.072942	8.15564	3.47e-16	5.27e-15
ENSCSAG00000004171	ZFHX3	protein_coding	5	55907983	56085112	zinc finger homeobox 3 [Source:HGNC Symbol;Acc:HGNC:777]	1149.34	0.5228	0.0641187	8.15363	3.53e-16	5.35e-15
ENSCSAG00000005600	ZNF267	protein_coding	5	28517720	28561117	zinc finger protein 267 [Source:HGNC Symbol;Acc:HGNC:13060]	216.287	1.34601	0.165095	8.15293	3.55e-16	5.38e-15
ENSCSAG00000015339	CHD1	protein_coding	23	2432461	2507704	chromodomain helicase DNA binding protein 1 [Source:NCBI gene;Acc:103244265]	1614.08	0.642784	0.0789332	8.14339	3.84e-16	5.81e-15
ENSCSAG00000009049	APP	protein_coding	2	66037261	66321306	amyloid beta precursor protein [Source:NCBI gene;Acc:103217727]	7766.93	-0.304713	0.0374518	-8.13613	4.08e-16	6.16e-15
ENSCSAG00000004209	CCT2	protein_coding	11	65214060	65230379	chaperonin containing TCP1 subunit 2 [Source:HGNC Symbol;Acc:HGNC:1615]	7006.32	-0.320531	0.0394034	-8.13461	4.13e-16	6.24e-15
ENSCSAG00000011692	ZBTB4	protein_coding	16	6835954	6860133	zinc finger and BTB domain containing 4 [Source:HGNC Symbol;Acc:HGNC:23847]	665.605	0.648974	0.0797874	8.13379	4.16e-16	6.27e-15
ENSCSAG00000018321	ZFY	protein_coding	Y	99000	128638	zinc finger protein Y-linked [Source:NCBI gene;Acc:103246969]	266.083	0.933604	0.114804	8.13217	4.22e-16	6.35e-15
ENSCSAG00000016310	IMMT	protein_coding	14	20971622	21013197	inner membrane mitochondrial protein [Source:HGNC Symbol;Acc:HGNC:6047]	2235.67	-0.399367	0.0491345	-8.12804	4.36e-16	6.56e-15
ENSCSAG00000012802	C1QBP	protein_coding	16	4843438	4850600	complement C1q binding protein [Source:HGNC Symbol;Acc:HGNC:1243]	2743.31	-0.412618	0.0507736	-8.12662	4.41e-16	6.63e-15
ENSCSAG00000007785	KIFBP	protein_coding	9	62305368	62336103	kinesin family binding protein [Source:HGNC Symbol;Acc:HGNC:23419]	851.245	-0.586028	0.0721418	-8.12327	4.54e-16	6.81e-15
ENSCSAG00000002029	ETFB	protein_coding	6	44267702	44286065	electron transfer flavoprotein subunit beta [Source:HGNC Symbol;Acc:HGNC:3482]	556.622	-0.704549	0.0868649	-8.11086	5.03e-16	7.52e-15
ENSCSAG00000015874	NOTCH1	protein_coding	12	1656918	1709585	notch receptor 1 [Source:HGNC Symbol;Acc:HGNC:7881]	460.709	0.745312	0.0919925	8.10187	5.41e-16	8.08e-15
ENSCSAG00000005846	EP300	protein_coding	19	23634571	23724979	E1A binding protein p300 [Source:NCBI gene;Acc:103223371]	2343.8	0.388814	0.0479979	8.10065	5.47e-16	8.14e-15
ENSCSAG00000006087	AKAP8L	protein_coding	6	13987736	14023148	A-kinase anchoring protein 8 like [Source:HGNC Symbol;Acc:HGNC:29857]	485.564	0.715221	0.0884177	8.08912	6.01e-16	8.93e-15
ENSCSAG00000018946	DYNLL1	protein_coding	11	115851381	115851647	dynein light chain 1, cytoplasmic [Source:NCBI gene;Acc:103227169]	769.575	-0.596881	0.0738464	-8.08273	6.33e-16	9.4e-15
ENSCSAG00000018257	ADNP2	protein_coding	18	139995	169052	ADNP homeobox 2 [Source:NCBI gene;Acc:103244009]	832.024	0.568967	0.0704185	8.0798	6.49e-16	9.62e-15
ENSCSAG00000008687	CLIC1	protein_coding	17	40286491	40292113	chloride intracellular channel 1 [Source:NCBI gene;Acc:103221751]	3437.01	-0.358356	0.044362	-8.07799	6.58e-16	9.75e-15
ENSCSAG00000008292	MGST1	protein_coding	11	16277434	16287171	microsomal glutathione S-transferase 1 [Source:HGNC Symbol;Acc:HGNC:7061]	1314.28	-0.550798	0.0681927	-8.07709	6.63e-16	9.82e-15
ENSCSAG00000007661	TM7SF3	protein_coding	11	26723834	26764877	transmembrane 7 superfamily member 3 [Source:HGNC Symbol;Acc:HGNC:23049]	2777.67	-0.400947	0.0496516	-8.0752	6.74e-16	9.96e-15
ENSCSAG00000008038	ZSCAN12	protein_coding	17	44168203	44181383	zinc finger and SCAN domain containing 12 [Source:HGNC Symbol;Acc:HGNC:13172]	365.11	0.849571	0.105212	8.07485	6.76e-16	9.97e-15
ENSCSAG00000017567	MICALL2	protein_coding	28	20143422	20168261	MICAL like 2 [Source:NCBI gene;Acc:103246882]	465.322	0.730916	0.090526	8.07409	6.8e-16	1e-14
ENSCSAG00000006585	GET3	protein_coding	6	11426787	11437119	guided entry of tail-anchored proteins factor 3, ATPase [Source:HGNC Symbol;Acc:HGNC:752]	492.574	-0.73527	0.0910754	-8.0732	6.85e-16	1.01e-14
ENSCSAG00000016055	BNIP3L	protein_coding	8	24497351	24523553	BCL2 interacting protein 3 like [Source:HGNC Symbol;Acc:HGNC:1085]	902.146	-0.565593	0.0700649	-8.07241	6.89e-16	1.01e-14
ENSCSAG00000004247	CAPNS1	protein_coding	6	31050494	31061421	calpain small subunit 1 [Source:HGNC Symbol;Acc:HGNC:1481]	3551.81	-0.349442	0.0432976	-8.07069	6.99e-16	1.03e-14
ENSCSAG00000001289	MAGOH	protein_coding	20	79685950	79698129	mago homolog, exon junction complex subunit [Source:NCBI gene;Acc:103224792]	623.763	-0.674683	0.0836891	-8.06178	7.52e-16	1.1e-14
ENSCSAG00000004755	C11orf58	protein_coding	1	48182303	48203686	chromosome 1 open reading frame, human C11orf58 [Source:NCBI gene;Acc:103239717]	1558.18	-0.472956	0.0586742	-8.0607	7.59e-16	1.11e-14
ENSCSAG00000012529	MAPRE1	protein_coding	2	37205654	37223784	microtubule associated protein RP/EB family member 1 [Source:NCBI gene;Acc:103248376]	577.288	-0.699154	0.0868024	-8.05455	7.98e-16	1.17e-14
ENSCSAG00000011387	CCDC88C	protein_coding	24	69034992	69184800	coiled-coil domain containing 88C [Source:NCBI gene;Acc:103229556]	680.205	0.666005	0.0827318	8.05017	8.27e-16	1.21e-14
ENSCSAG00000006075	TBC1D10B	protein_coding	5	27031651	27047486	TBC1 domain family member 10B [Source:HGNC Symbol;Acc:HGNC:24510]	966.101	0.531461	0.0660648	8.04455	8.66e-16	1.26e-14
ENSCSAG00000008385	CANX	protein_coding	23	81422693	81482332	calnexin [Source:HGNC Symbol;Acc:HGNC:1473]	5516.91	-0.331568	0.0412384	-8.04026	8.96e-16	1.31e-14
ENSCSAG00000005879	PTPRJ	protein_coding	1	17135907	17328590	protein tyrosine phosphatase receptor type J [Source:HGNC Symbol;Acc:HGNC:9673]	773.656	0.576301	0.0718099	8.02538	1.01e-15	1.47e-14
ENSCSAG00000006985	ZNF746	protein_coding	21	118034356	118058029	zinc finger protein 746 [Source:NCBI gene;Acc:103227196]	316.867	0.847396	0.105801	8.00931	1.15e-15	1.68e-14
ENSCSAG00000005396	MRPL27	protein_coding	16	42957253	42962328	mitochondrial ribosomal protein L27 [Source:HGNC Symbol;Acc:HGNC:14483]	451.87	-0.779708	0.0973555	-8.00888	1.16e-15	1.68e-14
ENSCSAG00000017804	ZNF655	protein_coding	28	13588032	13605131	zinc finger protein 655 [Source:NCBI gene;Acc:103246775]	1886.37	0.527758	0.0659145	8.00671	1.18e-15	1.71e-14
ENSCSAG00000019618	ZNF574	protein_coding	6	36282007	36284697	zinc finger protein 574 [Source:HGNC Symbol;Acc:HGNC:26166]	409.014	0.802806	0.100372	7.99827	1.26e-15	1.83e-14
ENSCSAG00000017691	ZNF853	protein_coding	28	15826717	15835270	zinc finger protein 853 [Source:NCBI gene;Acc:103246821]	863.409	0.551823	0.0690197	7.99515	1.29e-15	1.87e-14
ENSCSAG00000016916	EIF1B	protein_coding	22	1806396	1809466	eukaryotic translation initiation factor 1B [Source:NCBI gene;Acc:103227433]	569.357	0.653456	0.0818071	7.98777	1.37e-15	1.99e-14
ENSCSAG00000014398	SAT1	protein_coding	X	22231855	22235031	spermidine/spermine N1-acetyltransferase 1 [Source:NCBI gene;Acc:103231716]	3378.41	-0.355638	0.0445287	-7.9867	1.39e-15	2e-14
ENSCSAG00000017169	FANCI	protein_coding	29	7790458	7855552	FA complementation group I [Source:HGNC Symbol;Acc:HGNC:25568]	839.755	-0.57432	0.0719234	-7.98516	1.4e-15	2.02e-14
ENSCSAG00000012163	POLR2K	protein_coding	8	95001587	95004346	RNA polymerase II subunit K [Source:HGNC Symbol;Acc:HGNC:9198]	670.898	-0.653995	0.0819284	-7.98251	1.43e-15	2.07e-14
ENSCSAG00000006029	PER2	protein_coding	10	124269543	124315904	period circadian regulator 2 [Source:HGNC Symbol;Acc:HGNC:8846]	166.51	1.17196	0.146852	7.98059	1.46e-15	2.1e-14
ENSCSAG00000006555	KIF11	protein_coding	9	85858381	85923819	kinesin family member 11 [Source:HGNC Symbol;Acc:HGNC:6388]	2213.98	-0.519328	0.0651339	-7.97324	1.55e-15	2.22e-14
ENSCSAG00000009096	CNOT4	protein_coding	21	104047034	104188270	CCR4-NOT transcription complex subunit 4 [Source:NCBI gene;Acc:103226954]	368.96	0.793244	0.0995241	7.97037	1.58e-15	2.27e-14
ENSCSAG00000012909	IVNS1ABP	protein_coding	25	44083762	44104947	influenza virus NS1A binding protein [Source:NCBI gene;Acc:103230431]	2148.51	0.431707	0.0541834	7.96751	1.62e-15	2.32e-14
ENSCSAG00000019711	ZBTB43	protein_coding	12	11300922	11302325	zinc finger and BTB domain containing 43 [Source:HGNC Symbol;Acc:HGNC:17908]	108.81	1.44271	0.181071	7.96762	1.62e-15	2.32e-14
ENSCSAG00000002988	PIEZO1	protein_coding	5	74100929	74134167	piezo type mechanosensitive ion channel component 1 [Source:HGNC Symbol;Acc:HGNC:28993]	2720.5	0.387483	0.0486638	7.96245	1.69e-15	2.41e-14
ENSCSAG00000000792	UBIAD1	protein_coding	20	120496075	120512748	UbiA prenyltransferase domain containing 1 [Source:NCBI gene;Acc:103225610]	453.825	0.72028	0.0905599	7.95363	1.81e-15	2.59e-14
ENSCSAG00000008077	SDC1	protein_coding	14	87499574	87525026	syndecan 1 [Source:HGNC Symbol;Acc:HGNC:10658]	1797.23	-0.432556	0.0544015	-7.95119	1.85e-15	2.64e-14
ENSCSAG00000015359	RAB11FIP5	protein_coding	14	34057878	34091692	RAB11 family interacting protein 5 [Source:HGNC Symbol;Acc:HGNC:24845]	834.382	0.579305	0.0728936	7.94727	1.91e-15	2.72e-14
ENSCSAG00000005969	MRTFA	protein_coding	19	22981216	23034179	myocardin related transcription factor A [Source:NCBI gene;Acc:103223357]	421.918	0.732986	0.0923139	7.94015	2.02e-15	2.87e-14
ENSCSAG00000001494	PTBP2	protein_coding	20	36464689	36559307	polypyrimidine tract binding protein 2 [Source:NCBI gene;Acc:103224389]	204.708	1.0456	0.131764	7.93539	2.1e-15	2.98e-14
ENSCSAG00000008193	MCM5	protein_coding	19	18164879	18189284	minichromosome maintenance complex component 5 [Source:NCBI gene;Acc:103223231]	1317.8	-0.573308	0.0722522	-7.93482	2.11e-15	2.99e-14
ENSCSAG00000005783	RAB8A	protein_coding	6	14611868	14634487	RAB8A, member RAS oncogene family [Source:HGNC Symbol;Acc:HGNC:7007]	644.895	-0.629681	0.0793887	-7.93162	2.16e-15	3.07e-14
ENSCSAG00000009989	NRBP1	protein_coding	14	80173716	80181756	nuclear receptor binding protein 1 [Source:HGNC Symbol;Acc:HGNC:7993]	1463.23	-0.482152	0.060839	-7.92505	2.28e-15	3.23e-14
ENSCSAG00000015315	CD164	protein_coding	13	64481790	64499135	CD164 molecule [Source:HGNC Symbol;Acc:HGNC:1632]	3625.78	-0.394396	0.0497709	-7.92422	2.3e-15	3.25e-14
ENSCSAG00000004383	GPAT3	protein_coding	7	31964903	31990541	glycerol-3-phosphate acyltransferase 3 [Source:HGNC Symbol;Acc:HGNC:28157]	1165.76	0.489976	0.0618662	7.91992	2.38e-15	3.36e-14
ENSCSAG00000000664	NOC2L	protein_coding	20	130473547	130490907	NOC2 like nucleolar associated transcriptional repressor [Source:NCBI gene;Acc:103225833]	1633.19	-0.44738	0.0565312	-7.91386	2.5e-15	3.52e-14
ENSCSAG00000012336	POLR2E	protein_coding	6	841615	855214	RNA polymerase II subunit E [Source:HGNC Symbol;Acc:HGNC:9192]	2367.71	-0.417321	0.0527333	-7.91381	2.5e-15	3.52e-14
ENSCSAG00000001683	ZNF787	protein_coding	6	48676266	48708934	zinc finger protein 787 [Source:HGNC Symbol;Acc:HGNC:26998]	888.914	0.562477	0.07116	7.9044	2.69e-15	3.79e-14
ENSCSAG00000018819	TICAM1	protein_coding	6	4527033	4529168	toll like receptor adaptor molecule 1 [Source:HGNC Symbol;Acc:HGNC:18348]	209.354	1.10971	0.140494	7.89859	2.82e-15	3.97e-14
ENSCSAG00000017469	COL4A2	protein_coding	3	88563903	88760411	collagen type IV alpha 2 chain [Source:HGNC Symbol;Acc:HGNC:2203]	8828.04	-0.332937	0.0422174	-7.88626	3.11e-15	4.37e-14
ENSCSAG00000012195	VEGFA	protein_coding	17	28379880	28393995	vascular endothelial growth factor A [Source:HGNC Symbol;Acc:HGNC:12680]	658.583	0.605293	0.0767701	7.88448	3.16e-15	4.43e-14
ENSCSAG00000001617	LRIG2	protein_coding	20	20524352	20574224	leucine rich repeats and immunoglobulin like domains 2 [Source:HGNC Symbol;Acc:HGNC:20889]	204.748	1.03951	0.131928	7.87941	3.29e-15	4.61e-14
ENSCSAG00000007912	CMAS	protein_coding	11	21896630	21915657	cytidine monophosphate N-acetylneuraminic acid synthetase [Source:HGNC Symbol;Acc:HGNC:18290]	768.592	-0.586778	0.0744917	-7.87709	3.35e-15	4.69e-14
ENSCSAG00000009849	ATP5MPL	protein_coding	24	81846548	81858367	ATP synthase membrane subunit 6.8PL [Source:HGNC Symbol;Acc:HGNC:1188]	749.707	-0.607956	0.0771989	-7.87518	3.4e-15	4.76e-14
ENSCSAG00000009509	LIF	protein_coding	19	13121297	13127679	LIF interleukin 6 family cytokine [Source:NCBI gene;Acc:103223156]	1097.98	0.502563	0.0638489	7.87113	3.51e-15	4.91e-14
ENSCSAG00000000747	KLHL21	protein_coding	20	125143114	125157484	kelch like family member 21 [Source:HGNC Symbol;Acc:HGNC:29041]	739.955	0.582589	0.0740723	7.86514	3.69e-15	5.15e-14
ENSCSAG00000010002	TGIF2	protein_coding	2	57437623	57462000	TGFB induced factor homeobox 2 [Source:NCBI gene;Acc:103216461]	404.384	0.755288	0.0960318	7.86498	3.69e-15	5.15e-14
ENSCSAG00000010936	CREG1	protein_coding	25	61472617	61488999	cellular repressor of E1A stimulated genes 1 [Source:NCBI gene;Acc:103230654]	1372.52	-0.463826	0.05898	-7.86411	3.72e-15	5.17e-14
ENSCSAG00000010449	SLC12A1	protein_coding	26	34976126	35075186	solute carrier family 12 member 1 [Source:NCBI gene;Acc:103245673]	1012.58	-0.552926	0.0703094	-7.86417	3.72e-15	5.17e-14
ENSCSAG00000007637	PIN1	protein_coding	6	8920785	8936033	peptidylprolyl cis/trans isomerase, NIMA-interacting 1 [Source:HGNC Symbol;Acc:HGNC:8988]	538.444	-0.679111	0.0863604	-7.86369	3.73e-15	5.18e-14
ENSCSAG00000009672	IP6K3	protein_coding	17	38332601	38356828	inositol hexakisphosphate kinase 3 [Source:NCBI gene;Acc:103221649]	175.186	1.11358	0.141614	7.86346	3.74e-15	5.19e-14
ENSCSAG00000001326	MYSM1	protein_coding	20	74284665	74323088	Myb like, SWIRM and MPN domains 1 [Source:NCBI gene;Acc:103224728]	376.829	0.857103	0.109032	7.86106	3.81e-15	5.28e-14
ENSCSAG00000002790	TOP2A	protein_coding	16	65761416	65792701	DNA topoisomerase II alpha [Source:HGNC Symbol;Acc:HGNC:11989]	9291.64	-0.839717	0.106854	-7.85853	3.89e-15	5.39e-14
ENSCSAG00000007152	PCNT	protein_coding	2	89936210	90046328	pericentrin [Source:HGNC Symbol;Acc:HGNC:16068]	1771.97	0.416342	0.0530106	7.85393	4.03e-15	5.58e-14
ENSCSAG00000002218	ARHGDIA	protein_coding	16	73740944	73745062	Rho GDP dissociation inhibitor alpha [Source:HGNC Symbol;Acc:HGNC:678]	3231.64	-0.397614	0.05063	-7.85332	4.05e-15	5.6e-14
ENSCSAG00000003522	EXOSC5	protein_coding	6	35705177	35717398	exosome component 5 [Source:HGNC Symbol;Acc:HGNC:24662]	345.323	-0.842393	0.107278	-7.85242	4.08e-15	5.64e-14
ENSCSAG00000001410	ADGRL2	protein_coding	20	51305336	51496007	adhesion G protein-coupled receptor L2 [Source:NCBI gene;Acc:103224555]	2364.85	0.37652	0.0479646	7.84997	4.16e-15	5.74e-14
ENSCSAG00000006145	HIRIP3	protein_coding	5	26666360	26669632	HIRA interacting protein 3 [Source:HGNC Symbol;Acc:HGNC:4917]	741.149	-0.602535	0.0767898	-7.84655	4.28e-15	5.89e-14
ENSCSAG00000003200	FSTL5	protein_coding	7	107857488	108645339	follistatin like 5 [Source:HGNC Symbol;Acc:HGNC:21386]	535.546	-0.743209	0.0947422	-7.84454	4.35e-15	5.98e-14
ENSCSAG00000006335	DGKD	protein_coding	10	119390330	119511134	diacylglycerol kinase delta [Source:HGNC Symbol;Acc:HGNC:2851]	1166.8	0.495247	0.0631731	7.83952	4.52e-15	6.21e-14
ENSCSAG00000009256	DNAJA3	protein_coding	5	4109577	4137926	DnaJ heat shock protein family (Hsp40) member A3 [Source:HGNC Symbol;Acc:HGNC:11808]	592.84	0.66417	0.0847358	7.83813	4.57e-15	6.28e-14
ENSCSAG00000017365	SYNCRIP	protein_coding	13	10285130	10316197	synaptotagmin binding cytoplasmic RNA interacting protein [Source:HGNC Symbol;Acc:HGNC:16918]	3221.01	-0.348281	0.0444405	-7.83701	4.61e-15	6.33e-14
ENSCSAG00000011819	RFX7	protein_coding	26	27351562	27396581	regulatory factor X7 [Source:HGNC Symbol;Acc:HGNC:25777]	684.194	0.654555	0.0835882	7.8307	4.85e-15	6.64e-14
ENSCSAG00000002165	RFNG	protein_coding	16	73948919	73952633	RFNG O-fucosylpeptide 3-beta-N-acetylglucosaminyltransferase [Source:HGNC Symbol;Acc:HGNC:9974]	939.202	0.522842	0.0667719	7.83026	4.87e-15	6.66e-14
ENSCSAG00000015941	CDC25A	protein_coding	22	9534053	9564741	cell division cycle 25A [Source:HGNC Symbol;Acc:HGNC:1725]	614.059	0.661422	0.0845472	7.82311	5.15e-15	7.04e-14
ENSCSAG00000013981	PITRM1	protein_coding	9	3192523	3238361	pitrilysin metallopeptidase 1 [Source:HGNC Symbol;Acc:HGNC:17663]	1852.8	-0.419058	0.0536317	-7.81361	5.56e-15	7.59e-14
ENSCSAG00000014569	CHCHD7	protein_coding	8	52252455	52257336	coiled-coil-helix-coiled-coil-helix domain containing 7 [Source:HGNC Symbol;Acc:HGNC:28314]	588.709	-0.666405	0.0852947	-7.81298	5.59e-15	7.62e-14
ENSCSAG00000017053	VTA1	protein_coding	13	31039629	31116174	vesicle trafficking 1 [Source:HGNC Symbol;Acc:HGNC:20954]	863.077	-0.566427	0.0725259	-7.80999	5.72e-15	7.79e-14
ENSCSAG00000009947	XBP1	protein_coding	19	11669374	11677208	X-box binding protein 1 [Source:HGNC Symbol;Acc:HGNC:12801]	1180.47	0.485038	0.0622505	7.79172	6.61e-15	9e-14
ENSCSAG00000016857	MFHAS1	protein_coding	8	10159421	10268323	malignant fibrous histiocytoma amplified sequence 1 [Source:HGNC Symbol;Acc:HGNC:16982]	920.641	0.565029	0.072575	7.78545	6.95e-15	9.43e-14
ENSCSAG00000017060	RBM47	protein_coding	27	9873138	9888239	RNA binding motif protein 47 [Source:NCBI gene;Acc:103246183]	558.9	-0.687528	0.0884903	-7.76954	7.88e-15	1.07e-13
ENSCSAG00000010609	GLO1	protein_coding	17	33446145	33473699	glyoxalase I [Source:NCBI gene;Acc:103221559]	1607.01	-0.470898	0.0606385	-7.76566	8.12e-15	1.1e-13
ENSCSAG00000013110	ACTN1	protein_coding	24	46085751	46196886	actinin alpha 1 [Source:NCBI gene;Acc:103229232]	2172.03	-0.406979	0.0524599	-7.75791	8.63e-15	1.17e-13
ENSCSAG00000010957	BZW1	protein_coding	10	86463010	86473740	basic leucine zipper and W2 domains 1 [Source:HGNC Symbol;Acc:HGNC:18380]	2446.51	-0.397864	0.0512927	-7.75675	8.71e-15	1.18e-13
ENSCSAG00000012559	RGS3	protein_coding	12	25985723	26117343	regulator of G protein signaling 3 [Source:HGNC Symbol;Acc:HGNC:9999]	894.064	0.52301	0.0674747	7.7512	9.1e-15	1.23e-13
ENSCSAG00000011725	PSMC2	protein_coding	21	72323803	72341488	proteasome 26S subunit, ATPase 2 [Source:NCBI gene;Acc:103226684]	929.078	-0.53064	0.0685247	-7.74378	9.65e-15	1.3e-13
ENSCSAG00000011953	LAS1L	protein_coding	X	55503109	55525026	LAS1 like ribosome biogenesis factor [Source:NCBI gene;Acc:103232089]	838.569	-0.566223	0.0731572	-7.73981	9.96e-15	1.34e-13
ENSCSAG00000010224	CDCA3	protein_coding	11	6881504	6885118	cell division cycle associated 3 [Source:HGNC Symbol;Acc:HGNC:14624]	399.1	-0.80334	0.10388	-7.73334	1.05e-14	1.41e-13
ENSCSAG00000015259	CDK13	protein_coding	21	18553446	18688525	cyclin dependent kinase 13 [Source:HGNC Symbol;Acc:HGNC:1733]	739.584	0.616821	0.0798597	7.72381	1.13e-14	1.51e-13
ENSCSAG00000011054	GZF1	protein_coding	2	52369557	52375594	GDNF inducible zinc finger protein 1 [Source:NCBI gene;Acc:103215408]	417.131	0.762708	0.0987526	7.72342	1.13e-14	1.52e-13
ENSCSAG00000012164	ZDHHC8	protein_coding	19	5589090	5607387	zinc finger DHHC-type containing 8 [Source:NCBI gene;Acc:103222982]	537.17	0.652112	0.0844462	7.72222	1.14e-14	1.53e-13
ENSCSAG00000001977	DHX37	protein_coding	11	120304314	120347227	DEAH-box helicase 37 [Source:HGNC Symbol;Acc:HGNC:17210]	620.465	0.639793	0.0829563	7.71241	1.23e-14	1.65e-13
ENSCSAG00000000756	PARK7	protein_coding	20	123776297	123798434	Parkinsonism associated deglycase [Source:NCBI gene;Acc:103225666]	660.909	-0.653262	0.0847332	-7.70964	1.26e-14	1.68e-13
ENSCSAG00000013459	CHURC1	protein_coding	24	42127093	42148474	churchill domain containing 1 [Source:NCBI gene;Acc:103229178]	864.512	-0.574212	0.0745076	-7.70676	1.29e-14	1.72e-13
ENSCSAG00000008707	ACAD9	protein_coding	22	52144454	52169365	acyl-CoA dehydrogenase family member 9 [Source:HGNC Symbol;Acc:HGNC:21497]	756.866	-0.58996	0.0767186	-7.68992	1.47e-14	1.95e-13
ENSCSAG00000007938	SMG1	protein_coding	5	17116231	17217488	SMG1 nonsense mediated mRNA decay associated PI3K related kinase [Source:HGNC Symbol;Acc:HGNC:30045]	2240.83	0.432102	0.0562055	7.68789	1.5e-14	1.98e-13
ENSCSAG00000001108	SNIP1	protein_coding	20	95315297	95336101	Smad nuclear interacting protein 1 [Source:HGNC Symbol;Acc:HGNC:30587]	519.529	0.663777	0.0863415	7.68781	1.5e-14	1.98e-13
ENSCSAG00000011442	UBR2	protein_coding	17	29458374	29590687	ubiquitin protein ligase E3 component n-recognin 2 [Source:NCBI gene;Acc:103221493]	1439.37	0.480575	0.0625466	7.68346	1.55e-14	2.05e-13
ENSCSAG00000011696	EMC2	protein_coding	8	103159754	103212214	ER membrane protein complex subunit 2 [Source:HGNC Symbol;Acc:HGNC:28963]	602.126	-0.728942	0.0948873	-7.68219	1.56e-14	2.07e-13
ENSCSAG00000019093	H2AC6	protein_coding	17	46131904	46132293	histone H2A type 1-C [Source:NCBI gene;Acc:103222014]	72.2704	1.84841	0.240619	7.68188	1.57e-14	2.07e-13
ENSCSAG00000006443	DAGLA	protein_coding	1	12108810	12136105	diacylglycerol lipase alpha [Source:NCBI gene;Acc:103234256]	456.739	0.694015	0.0904098	7.67633	1.64e-14	2.16e-13
ENSCSAG00000001917	TPM3	protein_coding	20	9638678	9653039	tropomyosin 3 [Source:NCBI gene;Acc:103223933]	1749.24	-0.42787	0.0557602	-7.6734	1.67e-14	2.21e-13
ENSCSAG00000008681	PAK2	protein_coding	15	90398660	90449346	p21 (RAC1) activated kinase 2 [Source:HGNC Symbol;Acc:HGNC:8591]	2808.77	0.369428	0.0481459	7.67309	1.68e-14	2.21e-13
ENSCSAG00000007736	RASSF8	protein_coding	11	25745996	25826508	Ras association domain family member 8 [Source:HGNC Symbol;Acc:HGNC:13232]	2519.15	0.450243	0.0586887	7.67171	1.7e-14	2.23e-13
ENSCSAG00000008862	ATP13A3	protein_coding	15	88497648	88557494	ATPase 13A3 [Source:HGNC Symbol;Acc:HGNC:24113]	4562.69	0.382165	0.0498307	7.66927	1.73e-14	2.27e-13
ENSCSAG00000014435	PSMA3	protein_coding	24	35437308	35465203	proteasome 20S subunit alpha 3 [Source:NCBI gene;Acc:103229087]	915.402	-0.549061	0.0716324	-7.66498	1.79e-14	2.35e-13
ENSCSAG00000014735	SLC1A4	protein_coding	14	41999064	42032288	solute carrier family 1 member 4 [Source:HGNC Symbol;Acc:HGNC:10942]	1056.74	-0.520297	0.0678944	-7.66332	1.81e-14	2.37e-13
ENSCSAG00000016407	EIF2AK3	protein_coding	14	18136291	18209457	eukaryotic translation initiation factor 2 alpha kinase 3 [Source:HGNC Symbol;Acc:HGNC:3255]	799.385	0.543315	0.0709145	7.66156	1.84e-14	2.4e-13
ENSCSAG00000010557	CHAF1A	protein_coding	6	4137738	4174988	chromatin assembly factor 1 subunit A [Source:HGNC Symbol;Acc:HGNC:1910]	1459.45	0.438448	0.0572623	7.65683	1.91e-14	2.49e-13
ENSCSAG00000010069	ARID4B	protein_coding	25	72337590	72501988	AT-rich interaction domain 4B [Source:NCBI gene;Acc:103230795]	1617.2	0.6069	0.0792735	7.65577	1.92e-14	2.5e-13
ENSCSAG00000002984	SAE1	protein_coding	6	40472220	40550954	SUMO1 activating enzyme subunit 1 [Source:HGNC Symbol;Acc:HGNC:30660]	2303.84	-0.377562	0.0493408	-7.65213	1.98e-14	2.57e-13
ENSCSAG00000003347	BECN1	protein_coding	16	63469192	63485322	beclin 1 [Source:HGNC Symbol;Acc:HGNC:1034]	1411.93	-0.444503	0.0581368	-7.64582	2.08e-14	2.7e-13
ENSCSAG00000005325	ATXN10	protein_coding	19	28128688	28308617	ataxin 10 [Source:NCBI gene;Acc:103223480]	2122.24	0.381486	0.049916	7.64256	2.13e-14	2.77e-13
ENSCSAG00000017149	PLIN1	protein_coding	29	8202035	8215921	perilipin 1 [Source:NCBI gene;Acc:103231158]	340.277	0.853993	0.111771	7.64055	2.16e-14	2.81e-13
ENSCSAG00000012519	GOLIM4	protein_coding	15	21338765	21418833	golgi integral membrane protein 4 [Source:HGNC Symbol;Acc:HGNC:15448]	2263.47	-0.392687	0.0514537	-7.63186	2.31e-14	3e-13
ENSCSAG00000016781	ZNF131	protein_coding	4	41908115	41962352	zinc finger protein 131 [Source:HGNC Symbol;Acc:HGNC:12915]	688.953	0.721768	0.0946478	7.62583	2.42e-14	3.14e-13
ENSCSAG00000018058	ENSA	protein_coding	KE148049.1	1128403	1136121	endosulfine alpha [Source:NCBI gene;Acc:103247201]	1007.25	-0.511253	0.0670461	-7.62541	2.43e-14	3.15e-13
ENSCSAG00000008546	TFRC	protein_coding	15	91102817	91135584	transferrin receptor [Source:HGNC Symbol;Acc:HGNC:11763]	1969.49	-0.478399	0.0627444	-7.62457	2.45e-14	3.16e-13
ENSCSAG00000008423	RAI1	protein_coding	16	16760189	16849346	retinoic acid induced 1 [Source:HGNC Symbol;Acc:HGNC:9834]	658.285	0.592042	0.0776635	7.62317	2.48e-14	3.2e-13
ENSCSAG00000013478	CRLS1	protein_coding	2	32091519	32127170	cardiolipin synthase 1 [Source:NCBI gene;Acc:103246789]	647.285	-0.620524	0.0814607	-7.61747	2.59e-14	3.34e-13
ENSCSAG00000003313	FBXW7	protein_coding	7	98892504	99106084	F-box and WD repeat domain containing 7 [Source:HGNC Symbol;Acc:HGNC:16712]	392.995	0.768617	0.100911	7.61681	2.6e-14	3.35e-13
ENSCSAG00000008548	PPP1CA	protein_coding	1	6862540	6865855	protein phosphatase 1 catalytic subunit alpha [Source:NCBI gene;Acc:103218909]	1540.59	-0.428304	0.0562356	-7.61625	2.61e-14	3.36e-13
ENSCSAG00000007260	PIGS	protein_coding	16	22322744	22341157	phosphatidylinositol glycan anchor biosynthesis class S [Source:HGNC Symbol;Acc:HGNC:14937]	1471.93	-0.436695	0.0573621	-7.61294	2.68e-14	3.45e-13
ENSCSAG00000013037	ASNS	protein_coding	21	51247742	51265241	asparagine synthetase (glutamine-hydrolyzing) [Source:NCBI gene;Acc:103226506]	680.341	-0.602628	0.0791627	-7.61252	2.69e-14	3.45e-13
ENSCSAG00000008779	ZNF142	protein_coding	10	104541698	104560696	zinc finger protein 142 [Source:HGNC Symbol;Acc:HGNC:12927]	376.972	0.790465	0.103855	7.61121	2.72e-14	3.48e-13
ENSCSAG00000014260	GEMIN4	protein_coding	16	490523	501594	gem nuclear organelle associated protein 4 [Source:HGNC Symbol;Acc:HGNC:15717]	687.093	0.581057	0.0763889	7.60657	2.81e-14	3.61e-13
ENSCSAG00000003505	TBC1D9	protein_coding	7	87552715	87690438	TBC1 domain family member 9 [Source:HGNC Symbol;Acc:HGNC:21710]	564.303	0.659619	0.0867845	7.60065	2.95e-14	3.77e-13
ENSCSAG00000008758	CYC1	protein_coding	8	138307581	138312915	cytochrome c1 [Source:HGNC Symbol;Acc:HGNC:2579]	2974.4	-0.374289	0.0493619	-7.58254	3.39e-14	4.33e-13
ENSCSAG00000014006	CSRP1	protein_coding	25	27908554	27933275	cysteine and glycine rich protein 1 [Source:NCBI gene;Acc:103230328]	1394.21	-0.465316	0.0613717	-7.58192	3.4e-14	4.35e-13
ENSCSAG00000004305	PKD2	protein_coding	7	36369524	36443612	polycystin 2, transient receptor potential cation channel [Source:HGNC Symbol;Acc:HGNC:9009]	1592.58	-0.445278	0.0587471	-7.57958	3.47e-14	4.42e-13
ENSCSAG00000000768	SLC25A33	protein_coding	20	122187637	122220661	solute carrier family 25 member 33 [Source:NCBI gene;Acc:103225641]	275.344	0.870866	0.11502	7.57145	3.69e-14	4.7e-13
ENSCSAG00000002363	LGALS3BP	protein_coding	16	70941562	70947736	galectin 3 binding protein [Source:HGNC Symbol;Acc:HGNC:6564]	1256.82	-0.461765	0.0610236	-7.56699	3.82e-14	4.86e-13
ENSCSAG00000006529	PAXIP1	protein_coding	21	123095966	123155800	PAX interacting protein 1 [Source:HGNC Symbol;Acc:HGNC:8624]	716.159	0.564586	0.0746154	7.56662	3.83e-14	4.87e-13
ENSCSAG00000018027	ZNHIT1	protein_coding	28	11955521	11962195	zinc finger HIT-type containing 1 [Source:NCBI gene;Acc:103246689]	628.993	-0.604965	0.0799591	-7.56594	3.85e-14	4.89e-13
ENSCSAG00000000930	ELOA	protein_coding	20	108921707	108940459	elongin A [Source:NCBI gene;Acc:103225390]	1505.47	0.46003	0.0608474	7.56039	4.02e-14	5.1e-13
ENSCSAG00000005106	NAV2	protein_coding	1	44887169	45214703	neuron navigator 2 [Source:NCBI gene;Acc:103238916]	1404.88	0.433548	0.0573475	7.56001	4.03e-14	5.11e-13
ENSCSAG00000005303	SARNP	protein_coding	11	51707532	51768314	SAP domain containing ribonucleoprotein [Source:HGNC Symbol;Acc:HGNC:24432]	394.089	-0.766713	0.101472	-7.55591	4.16e-14	5.27e-13
ENSCSAG00000007178	SUPT6H	protein_coding	16	22442699	22469636	SPT6 homolog, histone chaperone and transcription elongation factor [Source:HGNC Symbol;Acc:HGNC:11470]	2082.61	0.375241	0.0496644	7.55552	4.17e-14	5.28e-13
ENSCSAG00000006059	LHX1	protein_coding	16	30842652	30849465	LIM homeobox 1 [Source:HGNC Symbol;Acc:HGNC:6593]	6717.78	0.316256	0.0418651	7.55417	4.22e-14	5.33e-13
ENSCSAG00000003202	RAPGEF2	protein_coding	7	105624608	105884366	Rap guanine nucleotide exchange factor 2 [Source:HGNC Symbol;Acc:HGNC:16854]	879.373	0.536815	0.0710852	7.55171	4.3e-14	5.42e-13
ENSCSAG00000001594	CAPZA1	protein_coding	20	20969828	20991971	capping actin protein of muscle Z-line subunit alpha 1 [Source:HGNC Symbol;Acc:HGNC:1488]	957.616	-0.522628	0.0692213	-7.55011	4.35e-14	5.48e-13
ENSCSAG00000008913	FAM83H	protein_coding	8	137941754	137949394	family with sequence similarity 83 member H [Source:HGNC Symbol;Acc:HGNC:24797]	437.6	0.727149	0.0963287	7.54862	4.4e-14	5.54e-13
ENSCSAG00000014693	ZNF335	protein_coding	2	17914387	17937313	zinc finger protein 335 [Source:NCBI gene;Acc:103245090]	449.86	0.710357	0.0941197	7.54738	4.44e-14	5.58e-13
ENSCSAG00000014401	RBM5	protein_coding	22	11473494	11507096	RNA binding motif protein 5 [Source:NCBI gene;Acc:103227658]	1290.56	0.445134	0.058986	7.54643	4.47e-14	5.62e-13
ENSCSAG00000001128	MACF1	protein_coding	20	93412772	93692461	microtubule actin crosslinking factor 1 [Source:HGNC Symbol;Acc:HGNC:13664]	4543.75	0.301532	0.0399715	7.54367	4.57e-14	5.73e-13
ENSCSAG00000011515	COMMD2	protein_coding	15	40952581	40966890	COMM domain containing 2 [Source:HGNC Symbol;Acc:HGNC:24993]	839.929	-0.569502	0.0755096	-7.54212	4.62e-14	5.79e-13
ENSCSAG00000015833	IARS2	protein_coding	25	9414711	9485429	isoleucyl-tRNA synthetase 2, mitochondrial [Source:HGNC Symbol;Acc:HGNC:29685]	1555.66	-0.416377	0.0552231	-7.53992	4.7e-14	5.88e-13
ENSCSAG00000003562	JADE1	protein_coding	7	75926616	75995327	jade family PHD finger 1 [Source:HGNC Symbol;Acc:HGNC:30027]	2369.74	0.396308	0.0525644	7.53947	4.72e-14	5.9e-13
ENSCSAG00000009865	NDUFB6	protein_coding	12	47682192	47701273	NADH:ubiquinone oxidoreductase subunit B6 [Source:HGNC Symbol;Acc:HGNC:7701]	517.405	-0.670827	0.0890018	-7.53722	4.8e-14	6e-13
ENSCSAG00000006879	IDH3G	protein_coding	X	128208063	128221527	isocitrate dehydrogenase (NAD(+)) 3 non-catalytic subunit gamma [Source:HGNC Symbol;Acc:HGNC:5386]	1053.88	-0.540614	0.0718644	-7.5227	5.37e-14	6.69e-13
ENSCSAG00000003422	ZNF827	protein_coding	7	92315080	92489762	zinc finger protein 827 [Source:HGNC Symbol;Acc:HGNC:27193]	887.809	0.510561	0.0678864	7.52082	5.44e-14	6.78e-13
ENSCSAG00000007958	CHPF	protein_coding	10	105432912	105438896	chondroitin polymerizing factor [Source:HGNC Symbol;Acc:HGNC:24291]	2651.01	-0.360418	0.0479333	-7.51916	5.51e-14	6.86e-13
ENSCSAG00000009233	EIF4A2	protein_coding	15	81074834	81079832	eukaryotic translation initiation factor 4A2 [Source:HGNC Symbol;Acc:HGNC:3284]	1701.9	0.431122	0.057367	7.51517	5.68e-14	7.06e-13
ENSCSAG00000015200	SSB	protein_coding	10	55262897	55339008	small RNA binding exonuclease protection factor La [Source:HGNC Symbol;Acc:HGNC:11316]	1743.57	-0.452168	0.0601671	-7.5152	5.68e-14	7.06e-13
ENSCSAG00000017610	NDC80	protein_coding	18	61835064	61881627	NDC80 kinetochore complex component [Source:NCBI gene;Acc:103222693]	583.722	-0.773052	0.10296	-7.50826	5.99e-14	7.43e-13
ENSCSAG00000002595	SH2B3	protein_coding	11	106670685	106700619	SH2B adaptor protein 3 [Source:HGNC Symbol;Acc:HGNC:29605]	186.748	1.02427	0.136436	7.50728	6.04e-14	7.48e-13
ENSCSAG00000001004	RPA2	protein_coding	20	104883027	104904951	replication protein A2 [Source:HGNC Symbol;Acc:HGNC:10290]	767.06	-0.590529	0.0786715	-7.50626	6.08e-14	7.53e-13
ENSCSAG00000001856	S100A16	protein_coding	20	10192465	10198890	S100 calcium binding protein A16 [Source:HGNC Symbol;Acc:HGNC:20441]	2952.8	-0.348108	0.0464257	-7.49819	6.47e-14	8e-13
ENSCSAG00000018267	PLS3	protein_coding	KE148109.1	2591415	2680030	plastin-3-like [Source:NCBI gene;Acc:103247415]	325.443	-0.853842	0.113916	-7.49537	6.61e-14	8.16e-13
ENSCSAG00000002989	ZC3H4	protein_coding	6	40407712	40455743	zinc finger CCCH-type containing 4 [Source:HGNC Symbol;Acc:HGNC:17808]	615.408	0.595754	0.0795119	7.49263	6.75e-14	8.33e-13
ENSCSAG00000015779	SNAPC4	protein_coding	12	1802937	1829968	small nuclear RNA activating complex polypeptide 4 [Source:HGNC Symbol;Acc:HGNC:11137]	481.077	0.670601	0.0895168	7.49135	6.82e-14	8.4e-13
ENSCSAG00000007051	RSAD2	protein_coding	14	100778302	100798044	radical S-adenosyl methionine domain containing 2 [Source:HGNC Symbol;Acc:HGNC:30908]	110.059	1.32886	0.177587	7.48285	7.27e-14	8.95e-13
ENSCSAG00000008040	SHMT1	protein_coding	16	17373039	17408663	serine hydroxymethyltransferase 1 [Source:HGNC Symbol;Acc:HGNC:10850]	903.487	-0.522873	0.0698928	-7.48106	7.37e-14	9.07e-13
ENSCSAG00000014707	RCN2	protein_coding	26	6347539	6366122	reticulocalbin 2 [Source:HGNC Symbol;Acc:HGNC:9935]	1660.89	-0.437501	0.0585192	-7.4762	7.65e-14	9.4e-13
ENSCSAG00000001353	LEPROT	protein_coding	20	67639280	67655900	leptin receptor overlapping transcript [Source:NCBI gene;Acc:103224671]	6485.25	-0.341893	0.0457866	-7.4671	8.2e-14	1.01e-12
ENSCSAG00000017832	ZNF3	protein_coding	28	13000838	13007051	zinc finger protein 3 [Source:NCBI gene;Acc:103246759]	174.978	1.07835	0.144465	7.46449	8.36e-14	1.02e-12
ENSCSAG00000015426	RTF2	protein_coding	2	7602531	7653328	replication termination factor 2 [Source:NCBI gene;Acc:103243829]	725.942	-0.609053	0.0816211	-7.46195	8.52e-14	1.04e-12
ENSCSAG00000014750	ITGA6	protein_coding	10	57933535	58014170	integrin subunit alpha 6 [Source:HGNC Symbol;Acc:HGNC:6142]	884.454	-0.571911	0.0766529	-7.46105	8.58e-14	1.05e-12
ENSCSAG00000000997	IFI6	protein_coding	20	105118645	105125151	interferon alpha inducible protein 6 [Source:NCBI gene;Acc:103225282]	256.097	0.872084	0.116911	7.45938	8.69e-14	1.06e-12
ENSCSAG00000001185	SZT2	protein_coding	20	89357739	89384234	SZT2 subunit of KICSTOR complex [Source:HGNC Symbol;Acc:HGNC:29040]	597.82	0.611154	0.0819312	7.45935	8.7e-14	1.06e-12
ENSCSAG00000005571	VPS35	protein_coding	5	32508580	32539343	VPS35 retromer complex component [Source:HGNC Symbol;Acc:HGNC:13487]	2180.68	-0.400058	0.0536363	-7.45873	8.74e-14	1.07e-12
ENSCSAG00000007084	KIDINS220	protein_coding	14	98806939	98915437	kinase D interacting substrate 220 [Source:HGNC Symbol;Acc:HGNC:29508]	1265.36	-0.479641	0.0643087	-7.45842	8.76e-14	1.07e-12
ENSCSAG00000010516	PAPOLA	protein_coding	24	74388612	74453162	poly(A) polymerase alpha [Source:NCBI gene;Acc:103229650]	3478.43	-0.444914	0.0597007	-7.45241	9.17e-14	1.12e-12
ENSCSAG00000006306	ATXN2L	protein_coding	5	26230488	26245334	ataxin 2 like [Source:HGNC Symbol;Acc:HGNC:31326]	2521.61	0.370038	0.0496556	7.45209	9.19e-14	1.12e-12
ENSCSAG00000017842	FOXO1	protein_coding	3	18920651	19027707	forkhead box O1 [Source:NCBI gene;Acc:103214322]	216.108	0.997427	0.134046	7.4409	1e-13	1.21e-12
ENSCSAG00000005711	FUS	protein_coding	5	27870330	27882145	FUS RNA binding protein [Source:HGNC Symbol;Acc:HGNC:4010]	4682.49	-0.310561	0.0417393	-7.44049	1e-13	1.22e-12
ENSCSAG00000006937	PAPSS2	protein_coding	9	81102520	81190230	3'-phosphoadenosine 5'-phosphosulfate synthase 2 [Source:HGNC Symbol;Acc:HGNC:8604]	368.609	0.769732	0.103457	7.44015	1.01e-13	1.22e-12
ENSCSAG00000009190	CALD1	protein_coding	21	103469975	103672699	caldesmon 1 [Source:NCBI gene;Acc:103226938]	1227.77	-0.515955	0.0693798	-7.43668	1.03e-13	1.25e-12
ENSCSAG00000010777	MAGT1	protein_coding	X	66797359	66829263	magnesium transporter protein 1 [Source:NCBI gene;Acc:103232232]	340.119	-0.806931	0.108637	-7.42778	1.1e-13	1.33e-12
ENSCSAG00000008587	CDKN1B	protein_coding	11	12612079	12617531	cyclin dependent kinase inhibitor 1B [Source:HGNC Symbol;Acc:HGNC:1785]	1049.68	0.485277	0.0653812	7.42227	1.15e-13	1.39e-12
ENSCSAG00000003104	RAB5C	protein_coding	16	64115059	64143207	RAB5C, member RAS oncogene family [Source:HGNC Symbol;Acc:HGNC:9785]	2369.49	-0.38581	0.0520066	-7.41848	1.18e-13	1.43e-12
ENSCSAG00000017201	MRPL46	protein_coding	29	7025442	7033219	mitochondrial ribosomal protein L46 [Source:NCBI gene;Acc:103231129]	419.389	-0.728707	0.0982381	-7.41776	1.19e-13	1.44e-12
ENSCSAG00000013679	UBA1	protein_coding	X	44385940	44405051	ubiquitin like modifier activating enzyme 1 [Source:NCBI gene;Acc:103231883]	3244.34	-0.332722	0.0448794	-7.41369	1.23e-13	1.48e-12
ENSCSAG00000015393	AURKA	protein_coding	2	7734128	7752395	aurora kinase A [Source:NCBI gene;Acc:103243902]	735.957	-0.592234	0.0798883	-7.41328	1.23e-13	1.48e-12
ENSCSAG00000008690	NHP2	protein_coding	23	79842948	79846984	NHP2 ribonucleoprotein [Source:NCBI gene;Acc:103245073]	676.238	-0.584539	0.0788501	-7.4133	1.23e-13	1.48e-12
ENSCSAG00000016160	PTH1R	protein_coding	22	8289398	8311256	parathyroid hormone 1 receptor [Source:NCBI gene;Acc:103227554]	369.043	0.725552	0.0980471	7.40003	1.36e-13	1.63e-12
ENSCSAG00000014348	TAX1BP1	protein_coding	21	30540791	30629345	Tax1 binding protein 1 [Source:NCBI gene;Acc:103226301]	811.344	-0.568378	0.0768244	-7.39841	1.38e-13	1.65e-12
ENSCSAG00000014346	COX5A	protein_coding	26	8533453	8552280	cytochrome c oxidase subunit 5A, mitochondrial [Source:NCBI gene;Acc:103245320]	1272.53	-0.457941	0.0619017	-7.39789	1.38e-13	1.66e-12
ENSCSAG00000005702	NDUFA6	protein_coding	19	24622770	24630857	NADH:ubiquinone oxidoreductase subunit A6 [Source:HGNC Symbol;Acc:HGNC:7690]	209.7	-1.01958	0.137831	-7.3973	1.39e-13	1.66e-12
ENSCSAG00000017693	INTS6	protein_coding	3	29253152	29341933	integrator complex subunit 6 [Source:NCBI gene;Acc:103214456]	507.967	0.667173	0.0902123	7.39559	1.41e-13	1.68e-12
ENSCSAG00000015190	CD46	protein_coding	25	21655969	21693878	CD46 molecule [Source:NCBI gene;Acc:103230174]	467.963	-0.687726	0.0930487	-7.39103	1.46e-13	1.74e-12
ENSCSAG00000011420	RAD23B	protein_coding	12	32204893	32250570	RAD23 homolog B, nucleotide excision repair protein [Source:HGNC Symbol;Acc:HGNC:9813]	1643.9	-0.411384	0.0556725	-7.38936	1.48e-13	1.76e-12
ENSCSAG00000013230	ARID1B	protein_coding	13	84352824	84801999	AT-rich interaction domain 1B [Source:HGNC Symbol;Acc:HGNC:18040]	574.356	0.607334	0.0821977	7.38869	1.48e-13	1.76e-12
ENSCSAG00000001177	EBNA1BP2	protein_coding	20	89625145	89634329	EBNA1 binding protein 2 [Source:HGNC Symbol;Acc:HGNC:15531]	965.817	-0.556314	0.0753408	-7.38397	1.54e-13	1.83e-12
ENSCSAG00000010782	POLR1E	protein_coding	12	43083197	43108367	RNA polymerase I subunit E [Source:HGNC Symbol;Acc:HGNC:17631]	429.111	0.713162	0.0966194	7.38114	1.57e-13	1.86e-12
ENSCSAG00000009079	ZSCAN29	protein_coding	26	39630611	39643756	zinc finger and SCAN domain containing 29 [Source:NCBI gene;Acc:103245744]	580.307	0.607768	0.082405	7.37537	1.64e-13	1.94e-12
ENSCSAG00000001011	PHACTR4	protein_coding	20	104302429	104367831	phosphatase and actin regulator 4 [Source:HGNC Symbol;Acc:HGNC:25793]	1136.07	0.459739	0.0623505	7.37345	1.66e-13	1.97e-12
ENSCSAG00000006862	POLR2F	protein_coding	19	20654239	20669872	RNA polymerase II subunit F [Source:NCBI gene;Acc:103223297]	686.422	-0.593053	0.0804329	-7.37327	1.66e-13	1.97e-12
ENSCSAG00000017244	PCMT1	protein_coding	13	21807710	21866768	protein-L-isoaspartate (D-aspartate) O-methyltransferase [Source:HGNC Symbol;Acc:HGNC:8728]	1154.72	-0.463888	0.0629231	-7.3723	1.68e-13	1.98e-12
ENSCSAG00000008060	C11orf68	protein_coding	1	8338593	8340841	chromosome 1 open reading frame, human C11orf68 [Source:NCBI gene;Acc:103225412]	640.386	0.567363	0.0770244	7.36602	1.76e-13	2.08e-12
ENSCSAG00000003535	SLC25A3	protein_coding	11	93892630	93899754	solute carrier family 25 member 3 [Source:HGNC Symbol;Acc:HGNC:10989]	5767.94	0.329048	0.0446735	7.3656	1.76e-13	2.08e-12
ENSCSAG00000003519	DMAC2	protein_coding	6	35753010	35761443	distal membrane arm assembly complex 2 [Source:HGNC Symbol;Acc:HGNC:25496]	491.008	-0.744748	0.101195	-7.35951	1.85e-13	2.18e-12
ENSCSAG00000012762	RSU1	protein_coding	9	16535573	16768593	Ras suppressor protein 1 [Source:HGNC Symbol;Acc:HGNC:10464]	446.431	-0.707637	0.0961601	-7.35894	1.85e-13	2.18e-12
ENSCSAG00000004040	GNA13	protein_coding	16	56372276	56414827	G protein subunit alpha 13 [Source:HGNC Symbol;Acc:HGNC:4381]	406.515	0.726348	0.0987089	7.35849	1.86e-13	2.19e-12
ENSCSAG00000008557	DDIT4	protein_coding	9	59032755	59035241	DNA damage inducible transcript 4 [Source:HGNC Symbol;Acc:HGNC:24944]	418.094	0.717957	0.0976086	7.35547	1.9e-13	2.24e-12
ENSCSAG00000002926	SELENOW	protein_coding	6	41083274	41088943	selenoprotein W [Source:HGNC Symbol;Acc:HGNC:10752]	678.175	-0.610573	0.0830846	-7.34881	2e-13	2.35e-12
ENSCSAG00000009266	RNF128	protein_coding	X	94568776	94633618	ring finger protein 128 [Source:NCBI gene;Acc:103232446]	1523.81	-0.48589	0.0661217	-7.34843	2.01e-13	2.35e-12
ENSCSAG00000001875	EP400	protein_coding	11	127335492	127461796	E1A binding protein p400 [Source:HGNC Symbol;Acc:HGNC:11958]	1873.86	0.401163	0.0546642	7.33868	2.16e-13	2.53e-12
ENSCSAG00000005519	DPCD	protein_coding	9	94612460	94633537	deleted in primary ciliary dyskinesia homolog (mouse) [Source:HGNC Symbol;Acc:HGNC:24542]	274.129	-0.870487	0.118687	-7.3343	2.23e-13	2.61e-12
ENSCSAG00000013623	PPP6C	protein_coding	12	12964842	13007351	protein phosphatase 6 catalytic subunit [Source:HGNC Symbol;Acc:HGNC:9323]	873.207	0.510713	0.0697216	7.32503	2.39e-13	2.8e-12
ENSCSAG00000010444	EIF6	protein_coding	2	56184679	56191012	eukaryotic translation initiation factor 6 [Source:NCBI gene;Acc:103216043]	1760.35	-0.417362	0.0569972	-7.3225	2.43e-13	2.85e-12
ENSCSAG00000016532	TPRN	protein_coding	12	989400	997918	taperin [Source:HGNC Symbol;Acc:HGNC:26894]	357.311	0.73711	0.100727	7.31789	2.52e-13	2.94e-12
ENSCSAG00000016179	PRMT5	protein_coding	29	23288835	23297518	protein arginine methyltransferase 5 [Source:NCBI gene;Acc:103231449]	1231.07	-0.50643	0.0692358	-7.31457	2.58e-13	3.01e-12
ENSCSAG00000012507	SERPINI1	protein_coding	15	21610791	21645701	serpin family I member 1 [Source:HGNC Symbol;Acc:HGNC:8943]	404.568	-0.741469	0.101427	-7.31038	2.66e-13	3.1e-12
ENSCSAG00000017807	ZSCAN25	protein_coding	28	13538395	13550889	zinc finger and SCAN domain containing 25 [Source:NCBI gene;Acc:103246768]	297.204	0.809563	0.11074	7.31049	2.66e-13	3.1e-12
ENSCSAG00000012923	AXIN1	protein_coding	5	234060	290575	axin 1 [Source:HGNC Symbol;Acc:HGNC:903]	659.931	0.572473	0.0783169	7.3097	2.68e-13	3.11e-12
ENSCSAG00000008228	PPP1R10	protein_coding	17	41839833	41858470	protein phosphatase 1 regulatory subunit 10 [Source:NCBI gene;Acc:103221830]	1077.56	0.463579	0.0634198	7.30969	2.68e-13	3.11e-12
ENSCSAG00000015895	MAST4	protein_coding	4	63181153	63349709	microtubule associated serine/threonine kinase family member 4 [Source:HGNC Symbol;Acc:HGNC:19037]	260.222	0.845804	0.115777	7.30543	2.76e-13	3.21e-12
ENSCSAG00000017556	PPP4R1	protein_coding	18	68418292	68488176	protein phosphatase 4 regulatory subunit 1 [Source:NCBI gene;Acc:103222759]	1317.82	0.469943	0.0643486	7.30308	2.81e-13	3.26e-12
ENSCSAG00000010187	RNF139	protein_coding	8	119042223	119054486	ring finger protein 139 [Source:HGNC Symbol;Acc:HGNC:17023]	852.437	0.498902	0.0684157	7.29221	3.05e-13	3.53e-12
ENSCSAG00000008853	LMAN2	protein_coding	23	79336997	79358421	lectin, mannose binding 2 [Source:NCBI gene;Acc:103245049]	2407.36	-0.36665	0.0502967	-7.28975	3.11e-13	3.59e-12
ENSCSAG00000018192	LIMK1	protein_coding	28	8952957	8988672	LIM domain kinase 1 [Source:NCBI gene;Acc:103246620]	1022.5	0.495295	0.0679483	7.28929	3.12e-13	3.6e-12
ENSCSAG00000009318	ZBTB18	protein_coding	25	81081374	81082849	zinc finger and BTB domain containing 18 [Source:HGNC Symbol;Acc:HGNC:13030]	183.639	1.00642	0.138092	7.28801	3.15e-13	3.63e-12
ENSCSAG00000016856	PRAG1	protein_coding	8	10629078	10703646	PEAK1 related, kinase-activating pseudokinase 1 [Source:HGNC Symbol;Acc:HGNC:25438]	156.878	1.0876	0.149256	7.2868	3.17e-13	3.66e-12
ENSCSAG00000002221	OASL	protein_coding	11	116376217	116395945	2'-5'-oligoadenylate synthetase like [Source:HGNC Symbol;Acc:HGNC:8090]	51.6704	8.75302	1.20235	7.27995	3.34e-13	3.85e-12
ENSCSAG00000019445	SERTAD2	protein_coding	14	42381395	42382339	SERTA domain containing 2 [Source:HGNC Symbol;Acc:HGNC:30784]	212.251	0.944457	0.129744	7.27937	3.35e-13	3.86e-12
ENSCSAG00000014080	LOXL1	protein_coding	26	9538758	9564751	lysyl oxidase like 1 [Source:NCBI gene;Acc:103245351]	1726.98	-0.399026	0.0548347	-7.27689	3.42e-13	3.92e-12
ENSCSAG00000015852	SEC16A	protein_coding	12	1724838	1761941	SEC16 homolog A, endoplasmic reticulum export factor [Source:HGNC Symbol;Acc:HGNC:29006]	1584.58	0.39537	0.0543322	7.2769	3.42e-13	3.92e-12
ENSCSAG00000009471	MTA1	protein_coding	24	83337060	83368775	metastasis associated 1 [Source:HGNC Symbol;Acc:HGNC:7410]	1381.75	0.460143	0.0632506	7.27492	3.47e-13	3.98e-12
ENSCSAG00000004463	HNRNPD	protein_coding	7	30731175	30749876	heterogeneous nuclear ribonucleoprotein D [Source:HGNC Symbol;Acc:HGNC:5036]	3018.81	-0.336204	0.0462194	-7.27409	3.49e-13	4e-12
ENSCSAG00000015499	UTP15	protein_coding	4	67929900	67943970	UTP15 small subunit processome component [Source:HGNC Symbol;Acc:HGNC:25758]	683.581	0.565038	0.0778149	7.26131	3.83e-13	4.39e-12
ENSCSAG00000009426	TMEM43	protein_coding	22	50068095	50086648	transmembrane protein 43 [Source:NCBI gene;Acc:103228046]	1869.29	-0.391297	0.0538964	-7.26017	3.87e-13	4.43e-12
ENSCSAG00000013682	AFF4	protein_coding	23	35699094	35782683	AF4/FMR2 family member 4 [Source:NCBI gene;Acc:103244530]	1062.16	0.476671	0.0656584	7.25986	3.87e-13	4.43e-12
ENSCSAG00000015136	DHFR	protein_coding	4	74787629	74810960	dihydrofolate reductase [Source:HGNC Symbol;Acc:HGNC:2861]	501.792	-0.651752	0.0897805	-7.25939	3.89e-13	4.44e-12
ENSCSAG00000013017	ACTL6A	protein_coding	15	9837274	9863430	actin like 6A [Source:HGNC Symbol;Acc:HGNC:24124]	525.386	-0.651471	0.0897698	-7.25713	3.95e-13	4.51e-12
ENSCSAG00000009138	BCL6	protein_coding	15	81998545	82009946	BCL6 transcription repressor [Source:HGNC Symbol;Acc:HGNC:1001]	166.201	1.16752	0.160978	7.25271	4.09e-13	4.66e-12
ENSCSAG00000005751	DTYMK	protein_coding	10	127721784	127733476	deoxythymidylate kinase [Source:HGNC Symbol;Acc:HGNC:3061]	441.814	-0.696382	0.0960273	-7.25192	4.11e-13	4.68e-12
ENSCSAG00000017344	ICE1	protein_coding	4	5167199	5216933	interactor of little elongation complex ELL subunit 1 [Source:NCBI gene;Acc:103214962]	1660.46	0.414084	0.0571331	7.24771	4.24e-13	4.83e-12
ENSCSAG00000016860	EHMT1	protein_coding	12	379943	497033	euchromatic histone lysine methyltransferase 1 [Source:HGNC Symbol;Acc:HGNC:24650]	963.092	0.474188	0.0654463	7.24545	4.31e-13	4.9e-12
ENSCSAG00000013357	SCIN	protein_coding	21	45452659	45537323	scinderin [Source:NCBI gene;Acc:103226465]	369.45	-0.741307	0.102469	-7.23448	4.67e-13	5.31e-12
ENSCSAG00000001941	ATP8B2	protein_coding	20	9465851	9489564	ATPase phospholipid transporting 8B2 [Source:HGNC Symbol;Acc:HGNC:13534]	1104.62	0.451376	0.0624064	7.23285	4.73e-13	5.37e-12
ENSCSAG00000002109	FOXK2	protein_coding	16	74426105	74503373	forkhead box K2 [Source:HGNC Symbol;Acc:HGNC:6036]	827.844	0.521424	0.072209	7.22104	5.16e-13	5.86e-12
ENSCSAG00000017827	TRIM4	protein_coding	28	13165002	13195800	tripartite motif containing 4 [Source:NCBI gene;Acc:103246763]	1321.09	0.420372	0.0582585	7.21564	5.37e-13	6.08e-12
ENSCSAG00000005869	CLTC	protein_coding	16	33752556	33799102	clathrin heavy chain [Source:HGNC Symbol;Acc:HGNC:2092]	11539.3	-0.275932	0.038249	-7.21408	5.43e-13	6.15e-12
ENSCSAG00000015697	H2AZ2	protein_coding	21	13829330	13842796	H2A histone family member V [Source:NCBI gene;Acc:103226127]	503.158	-0.67485	0.0935893	-7.21076	5.56e-13	6.29e-12
ENSCSAG00000009593	GLIS2	protein_coding	5	3996372	4019542	GLIS family zinc finger 2 [Source:HGNC Symbol;Acc:HGNC:29450]	762.054	0.552176	0.0766002	7.20855	5.66e-13	6.39e-12
ENSCSAG00000002857	ZNF778	protein_coding	5	74589788	74595135	zinc finger protein 778 [Source:HGNC Symbol;Acc:HGNC:26479]	307.08	0.79806	0.110756	7.20557	5.78e-13	6.53e-12
ENSCSAG00000016397	ECHDC1	protein_coding	13	46398058	46439533	ethylmalonyl-CoA decarboxylase 1 [Source:HGNC Symbol;Acc:HGNC:21489]	1017.51	-0.49166	0.0682692	-7.20178	5.94e-13	6.7e-12
ENSCSAG00000008018	ABCC1	protein_coding	5	14972646	15164567	ATP binding cassette subfamily C member 1 [Source:HGNC Symbol;Acc:HGNC:51]	668.044	0.570141	0.0792324	7.1958	6.21e-13	6.99e-12
ENSCSAG00000013514	BMP2	protein_coding	2	31348808	31360901	bone morphogenetic protein 2 [Source:NCBI gene;Acc:103246725]	73.8958	1.58505	0.220357	7.19309	6.33e-13	7.13e-12
ENSCSAG00000008305	CEMIP2	protein_coding	12	82752995	82837042	cell migration inducing hyaluronidase 2 [Source:HGNC Symbol;Acc:HGNC:11869]	557.238	0.604631	0.0840816	7.191	6.43e-13	7.23e-12
ENSCSAG00000015646	EAPP	protein_coding	24	11343140	11370112	E2F associated phosphoprotein [Source:NCBI gene;Acc:103228805]	271.803	-0.868679	0.120885	-7.18602	6.67e-13	7.49e-12
ENSCSAG00000009508	OST4	protein_coding	14	80546839	80547912	oligosaccharyltransferase complex subunit 4, non-catalytic [Source:HGNC Symbol;Acc:HGNC:32483]	811.045	-0.535453	0.0745197	-7.18538	6.7e-13	7.52e-12
ENSCSAG00000005782	KRT81	protein_coding	11	48432984	48438514	keratin 81 [Source:HGNC Symbol;Acc:HGNC:6458]	1188.58	-0.48222	0.0671367	-7.18266	6.84e-13	7.67e-12
ENSCSAG00000005412	LRRC59	protein_coding	16	42932549	42947655	leucine rich repeat containing 59 [Source:HGNC Symbol;Acc:HGNC:28817]	1951.88	-0.384537	0.0535516	-7.18068	6.94e-13	7.77e-12
ENSCSAG00000004240	PRKAR1A	protein_coding	16	53023963	53042493	protein kinase cAMP-dependent type I regulatory subunit alpha [Source:HGNC Symbol;Acc:HGNC:9388]	1890.73	-0.409082	0.0570033	-7.17646	7.15e-13	8e-12
ENSCSAG00000005301	RBL2	protein_coding	5	39225844	39282190	RB transcriptional corepressor like 2 [Source:HGNC Symbol;Acc:HGNC:9894]	615.289	-0.584913	0.0815069	-7.17624	7.17e-13	8e-12
ENSCSAG00000012660	VIRMA	protein_coding	8	89461850	89527692	vir like m6A methyltransferase associated [Source:HGNC Symbol;Acc:HGNC:24500]	2677.4	0.358694	0.0499833	7.17628	7.16e-13	8e-12
ENSCSAG00000010772	UCK2	protein_coding	25	62974257	63059414	uridine-cytidine kinase 2 [Source:NCBI gene;Acc:103230675]	1474.04	0.437477	0.0609876	7.17322	7.33e-13	8.17e-12
ENSCSAG00000005619	SCPEP1	protein_coding	16	36398615	36427404	serine carboxypeptidase 1 [Source:HGNC Symbol;Acc:HGNC:29507]	527.48	-0.628309	0.0877416	-7.1609	8.01e-13	8.92e-12
ENSCSAG00000007584	MRPS35	protein_coding	11	27432871	27476627	mitochondrial ribosomal protein S35 [Source:HGNC Symbol;Acc:HGNC:16635]	810.882	-0.515658	0.0720276	-7.15917	8.12e-13	9.03e-12
ENSCSAG00000013092	LUC7L	protein_coding	5	128232	176020	LUC7 like [Source:HGNC Symbol;Acc:HGNC:6723]	610.713	0.597087	0.0834214	7.15747	8.22e-13	9.14e-12
ENSCSAG00000012024	CCNB2	protein_coding	26	24389642	24409346	cyclin B2 [Source:NCBI gene;Acc:103245548]	837.394	-0.515906	0.072097	-7.15573	8.32e-13	9.24e-12
ENSCSAG00000005434	CUEDC2	protein_coding	9	95451470	95463454	CUE domain containing 2 [Source:HGNC Symbol;Acc:HGNC:28352]	661.577	-0.598295	0.0836367	-7.1535	8.46e-13	9.38e-12
ENSCSAG00000006241	TAF15	protein_coding	16	29284770	29322703	TATA-box binding protein associated factor 15 [Source:HGNC Symbol;Acc:HGNC:11547]	2998.42	-0.319852	0.0447231	-7.15184	8.56e-13	9.49e-12
ENSCSAG00000015990	ARL6IP6	protein_coding	10	38152268	38195558	ADP ribosylation factor like GTPase 6 interacting protein 6 [Source:HGNC Symbol;Acc:HGNC:24048]	607.414	-0.587725	0.0823045	-7.14086	9.28e-13	1.03e-11
ENSCSAG00000007201	RRM2	protein_coding	14	97512832	97521932	ribonucleotide reductase regulatory subunit M2 [Source:HGNC Symbol;Acc:HGNC:10452]	4810.32	-0.324226	0.0454099	-7.13998	9.33e-13	1.03e-11
ENSCSAG00000001101	STK40	protein_coding	20	96473527	96520769	serine/threonine kinase 40 [Source:NCBI gene;Acc:103225109]	1095.57	0.447403	0.0626721	7.13879	9.42e-13	1.04e-11
ENSCSAG00000014697	UGP2	protein_coding	14	43128055	43180569	UDP-glucose pyrophosphorylase 2 [Source:HGNC Symbol;Acc:HGNC:12527]	649.109	-0.583384	0.0818106	-7.13091	9.97e-13	1.1e-11
ENSCSAG00000014067	RNPEP	protein_coding	25	27401757	27426410	arginyl aminopeptidase [Source:NCBI gene;Acc:103230319]	587.106	-0.589223	0.0826334	-7.13056	1e-12	1.1e-11
ENSCSAG00000011107	ERP44	protein_coding	12	39333944	39448535	endoplasmic reticulum protein 44 [Source:HGNC Symbol;Acc:HGNC:18311]	547.697	-0.626765	0.0879122	-7.12944	1.01e-12	1.11e-11
ENSCSAG00000017327	PNRC1	protein_coding	13	13846864	13850141	proline rich nuclear receptor coactivator 1 [Source:HGNC Symbol;Acc:HGNC:17278]	363.742	0.731664	0.102671	7.12632	1.03e-12	1.13e-11
ENSCSAG00000009013	DMAC1	protein_coding	12	71753572	71756955	distal membrane arm assembly complex 1 [Source:HGNC Symbol;Acc:HGNC:30536]	354.681	-0.767901	0.107763	-7.12581	1.03e-12	1.14e-11
ENSCSAG00000000752	CAMTA1	protein_coding	20	123985755	124116124	calmodulin binding transcription activator 1 [Source:NCBI gene;Acc:103225671]	245.114	0.87609	0.123123	7.11555	1.11e-12	1.22e-11
ENSCSAG00000011928	AZIN1	protein_coding	8	97679468	97696928	antizyme inhibitor 1 [Source:HGNC Symbol;Acc:HGNC:16432]	2809.44	-0.340267	0.0478426	-7.11222	1.14e-12	1.25e-11
ENSCSAG00000017162	TARS1	protein_coding	4	32670203	32699168	threonyl-tRNA synthetase 1 [Source:HGNC Symbol;Acc:HGNC:11572]	2295.97	-0.361895	0.0509237	-7.10661	1.19e-12	1.3e-11
ENSCSAG00000009453	MIS18A	protein_coding	2	59854963	59865434	MIS18 kinetochore protein A [Source:NCBI gene;Acc:103217128]	526.532	-0.625775	0.0880812	-7.10452	1.21e-12	1.32e-11
ENSCSAG00000002167	DCXR	protein_coding	16	73919463	73925277	dicarbonyl and L-xylulose reductase [Source:HGNC Symbol;Acc:HGNC:18985]	567.614	-0.617522	0.0869213	-7.10438	1.21e-12	1.32e-11
ENSCSAG00000003299	CWC15	protein_coding	1	86179366	86190439	CWC15 spliceosome associated protein homolog [Source:NCBI gene;Acc:103248266]	496.586	-0.700938	0.0986684	-7.10397	1.21e-12	1.32e-11
ENSCSAG00000005298	HIPK3	protein_coding	1	31944749	32009297	homeodomain interacting protein kinase 3 [Source:HGNC Symbol;Acc:HGNC:4915]	1243.81	0.491405	0.0691939	7.10186	1.23e-12	1.34e-11
ENSCSAG00000003314	NUP37	protein_coding	11	97319853	97367207	nucleoporin 37 [Source:HGNC Symbol;Acc:HGNC:29929]	524.303	-0.63347	0.0892201	-7.10009	1.25e-12	1.36e-11
ENSCSAG00000010927	RAD21	protein_coding	8	111486048	111507729	RAD21 cohesin complex component [Source:HGNC Symbol;Acc:HGNC:9811]	5005.82	-0.32615	0.0459571	-7.09683	1.28e-12	1.39e-11
ENSCSAG00000004122	EIF4E	protein_coding	7	47001008	47051571	eukaryotic translation initiation factor 4E [Source:HGNC Symbol;Acc:HGNC:3287]	1349.78	-0.547972	0.077228	-7.09551	1.29e-12	1.4e-11
ENSCSAG00000003171	CPE	protein_coding	7	111747172	111868754	carboxypeptidase E [Source:HGNC Symbol;Acc:HGNC:2303]	261.583	-0.861185	0.121393	-7.09417	1.3e-12	1.42e-11
ENSCSAG00000008815	NEU1	protein_coding	17	40158679	40161723	neuraminidase 1 [Source:NCBI gene;Acc:103221742]	1098.21	-0.494491	0.0697053	-7.09401	1.3e-12	1.42e-11
ENSCSAG00000013729	TOP3B	protein_coding	19	4137862	4166436	DNA topoisomerase III beta [Source:NCBI gene;Acc:103222938]	342.42	0.734021	0.103487	7.09289	1.31e-12	1.43e-11
ENSCSAG00000012817	PTER	protein_coding	9	16429776	16457737	phosphotriesterase related [Source:HGNC Symbol;Acc:HGNC:9590]	312.086	-0.799364	0.112749	-7.08977	1.34e-12	1.46e-11
ENSCSAG00000010496	NOP58	protein_coding	10	87989699	88026904	NOP58 ribonucleoprotein [Source:HGNC Symbol;Acc:HGNC:29926]	1650.85	-0.400058	0.0564286	-7.08963	1.34e-12	1.46e-11
ENSCSAG00000001270	TXNDC12	protein_coding	20	80895228	80929704	thioredoxin domain containing 12 [Source:NCBI gene;Acc:103224818]	628.437	-0.609494	0.0859877	-7.08816	1.36e-12	1.47e-11
ENSCSAG00000005534	HSD17B12	protein_coding	1	21528391	21702455	hydroxysteroid 17-beta dehydrogenase 12 [Source:NCBI gene;Acc:103237147]	1233.52	-0.441205	0.0622571	-7.08682	1.37e-12	1.49e-11
ENSCSAG00000011868	GSS	protein_coding	2	39230487	39254648	glutathione synthetase [Source:NCBI gene;Acc:103248880]	543.386	-0.613389	0.0865979	-7.08318	1.41e-12	1.52e-11
ENSCSAG00000010968	PHRF1	protein_coding	1	397520	429668	PHD and ring finger domains 1 [Source:NCBI gene;Acc:103223042]	1270.86	0.430074	0.0607331	7.08138	1.43e-12	1.54e-11
ENSCSAG00000008755	MAF1	protein_coding	8	138316980	138319456	MAF1 homolog, negative regulator of RNA polymerase III [Source:HGNC Symbol;Acc:HGNC:24966]	1297.75	-0.43449	0.0613812	-7.07856	1.46e-12	1.57e-11
ENSCSAG00000018156	ATP8B1	protein_coding	18	21930837	22088480	ATPase phospholipid transporting 8B1 [Source:NCBI gene;Acc:103244219]	297.541	0.848843	0.119944	7.077	1.47e-12	1.59e-11
ENSCSAG00000008728	FAM193B	protein_coding	23	79530172	79559701	family with sequence similarity 193 member B [Source:HGNC Symbol;Acc:HGNC:25524]	295.074	0.799207	0.112938	7.07654	1.48e-12	1.59e-11
ENSCSAG00000015549	GTF3C6	protein_coding	13	62903952	62912767	general transcription factor IIIC subunit 6 [Source:HGNC Symbol;Acc:HGNC:20872]	597.19	-0.609073	0.0860878	-7.07503	1.49e-12	1.61e-11
ENSCSAG00000016013	RPS21	protein_coding	2	1841865	1843087	ribosomal protein S21 [Source:NCBI gene;Acc:103243068]	2351.9	-0.387889	0.0548369	-7.07351	1.51e-12	1.63e-11
ENSCSAG00000009537	BEX1	protein_coding	X	90984686	90985534	brain expressed X-linked 1 [Source:HGNC Symbol;Acc:HGNC:1036]	392.203	-0.706436	0.0999079	-7.07087	1.54e-12	1.65e-11
ENSCSAG00000011876	CRIM1	protein_coding	14	70870839	71067215	cysteine rich transmembrane BMP regulator 1 [Source:HGNC Symbol;Acc:HGNC:2359]	7516.42	-0.319821	0.0452561	-7.06692	1.58e-12	1.7e-11
ENSCSAG00000002113	RSRC2	protein_coding	11	117853576	117867280	arginine and serine rich coiled-coil 2 [Source:HGNC Symbol;Acc:HGNC:30559]	402.24	0.736918	0.104299	7.06541	1.6e-12	1.72e-11
ENSCSAG00000011425	MPDU1	protein_coding	16	6961310	6965424	mannose-P-dolichol utilization defect 1 [Source:HGNC Symbol;Acc:HGNC:7207]	341.959	-0.768988	0.108895	-7.06171	1.64e-12	1.76e-11
ENSCSAG00000006119	CCNJ	protein_coding	9	89205134	89222000	cyclin J [Source:HGNC Symbol;Acc:HGNC:23434]	500.672	0.632067	0.0895112	7.06132	1.65e-12	1.76e-11
ENSCSAG00000014099	PML	protein_coding	26	9451112	9494931	promyelocytic leukemia [Source:NCBI gene;Acc:103245348]	620.925	0.555154	0.0786179	7.06142	1.65e-12	1.76e-11
ENSCSAG00000004295	HERC6	protein_coding	7	36739566	36803915	HECT and RLD domain containing E3 ubiquitin protein ligase family member 6 [Source:HGNC Symbol;Acc:HGNC:26072]	50.9752	1.88457	0.266998	7.05836	1.68e-12	1.8e-11
ENSCSAG00000006002	CLDND1	protein_coding	22	82324650	82333261	claudin domain containing 1 [Source:NCBI gene;Acc:103228478]	1029.22	-0.464889	0.0658834	-7.05624	1.71e-12	1.83e-11
ENSCSAG00000014606	XPO1	protein_coding	14	45432619	45488723	exportin 1 [Source:HGNC Symbol;Acc:HGNC:12825]	7672.58	0.27822	0.0394362	7.05495	1.73e-12	1.84e-11
ENSCSAG00000012639	ZMAT2	protein_coding	23	43333164	43339163	zinc finger matrin-type 2 [Source:NCBI gene;Acc:103244669]	408.883	-0.692408	0.0981879	-7.05187	1.77e-12	1.88e-11
ENSCSAG00000012932	ZNF385B	protein_coding	10	64965353	65087689	zinc finger protein 385B [Source:HGNC Symbol;Acc:HGNC:26332]	429.554	-0.687278	0.0975068	-7.04852	1.81e-12	1.93e-11
ENSCSAG00000008481	FLCN	protein_coding	16	16245715	16267698	folliculin [Source:HGNC Symbol;Acc:HGNC:27310]	850.593	0.490972	0.0696612	7.048	1.82e-12	1.93e-11
ENSCSAG00000003951	HNRNPL	protein_coding	6	33452852	33466284	heterogeneous nuclear ribonucleoprotein L [Source:HGNC Symbol;Acc:HGNC:5045]	4482.01	-0.293509	0.0416755	-7.04272	1.89e-12	2e-11
ENSCSAG00000008431	UBN2	protein_coding	21	107975193	108043523	ubinuclein 2 [Source:NCBI gene;Acc:103226998]	296.539	0.783807	0.111394	7.03633	1.97e-12	2.09e-11
ENSCSAG00000018194	EIF4H	protein_coding	28	8879946	8903828	eukaryotic translation initiation factor 4H [Source:NCBI gene;Acc:103246619]	1457.08	-0.403251	0.0573372	-7.03298	2.02e-12	2.14e-11
ENSCSAG00000011918	ATP6V1C1	protein_coding	8	97879019	97926263	ATPase H+ transporting V1 subunit C1 [Source:HGNC Symbol;Acc:HGNC:856]	482.012	-0.659528	0.0937781	-7.03286	2.02e-12	2.14e-11
ENSCSAG00000002319	RNF213	protein_coding	16	72244245	72369859	ring finger protein 213 [Source:HGNC Symbol;Acc:HGNC:14539]	7942.45	0.275994	0.0392511	7.0315	2.04e-12	2.16e-11
ENSCSAG00000010226	DNAJB5	protein_coding	12	45619281	45628304	DnaJ heat shock protein family (Hsp40) member B5 [Source:HGNC Symbol;Acc:HGNC:14887]	276.824	0.819126	0.116563	7.02735	2.1e-12	2.23e-11
ENSCSAG00000010591	ATAD2	protein_coding	8	117895112	117977167	ATPase family AAA domain containing 2 [Source:HGNC Symbol;Acc:HGNC:30123]	2599.21	-0.401379	0.0571566	-7.02244	2.18e-12	2.3e-11
ENSCSAG00000006255	CCNT1	protein_coding	11	44937350	44966018	cyclin T1 [Source:HGNC Symbol;Acc:HGNC:1599]	357.928	0.731976	0.104286	7.01896	2.24e-12	2.36e-11
ENSCSAG00000017953	USPL1	protein_coding	3	9504682	9546319	ubiquitin specific peptidase like 1 [Source:HGNC Symbol;Acc:HGNC:20294]	297.507	0.78435	0.111832	7.01362	2.32e-12	2.45e-11
ENSCSAG00000009654	SYNJ1	protein_coding	2	59422110	59523176	synaptojanin 1 [Source:NCBI gene;Acc:103216970]	558.402	0.633883	0.0904531	7.00787	2.42e-12	2.55e-11
ENSCSAG00000004762	RPS13	protein_coding	1	47883086	47887951	ribosomal protein S13 [Source:HGNC Symbol;Acc:HGNC:10386]	2967.2	-0.313774	0.0447982	-7.00416	2.48e-12	2.62e-11
ENSCSAG00000006486	ARHGAP17	protein_coding	5	22640686	22703115	Rho GTPase activating protein 17 [Source:HGNC Symbol;Acc:HGNC:18239]	637.976	0.553214	0.0790236	7.00062	2.55e-12	2.68e-11
ENSCSAG00000000922	HNRNPR	protein_coding	20	109342874	109356941	heterogeneous nuclear ribonucleoprotein R [Source:HGNC Symbol;Acc:HGNC:5047]	1335.92	-0.440857	0.0630405	-6.99322	2.69e-12	2.82e-11
ENSCSAG00000017375	TBX18	protein_coding	13	9411004	9439642	T-box transcription factor 18 [Source:HGNC Symbol;Acc:HGNC:11595]	672.045	0.535484	0.0765858	6.99195	2.71e-12	2.85e-11
ENSCSAG00000002144	SLC16A3	protein_coding	16	74150110	74158112	solute carrier family 16 member 3 [Source:HGNC Symbol;Acc:HGNC:10924]	2391.87	-0.362438	0.0518647	-6.98813	2.79e-12	2.92e-11
ENSCSAG00000012113	RPS15	protein_coding	6	1211713	1214044	ribosomal protein S15 [Source:HGNC Symbol;Acc:HGNC:10388]	4291.2	-0.327837	0.0469216	-6.9869	2.81e-12	2.95e-11
ENSCSAG00000015920	ERBIN	protein_coding	4	62182705	62268617	erbb2 interacting protein [Source:HGNC Symbol;Acc:HGNC:15842]	743.936	0.619102	0.0886496	6.9837	2.88e-12	3.01e-11
ENSCSAG00000014380	COMMD4	protein_coding	26	8086872	8089301	COMM domain containing 4 [Source:HGNC Symbol;Acc:HGNC:26027]	452.895	-0.653439	0.0935912	-6.98184	2.91e-12	3.05e-11
ENSCSAG00000011689	TAFA4	protein_coding	22	29772124	29906105	TAFA chemokine like family member 4 [Source:HGNC Symbol;Acc:HGNC:21591]	524.436	-0.629347	0.0901961	-6.97754	3e-12	3.14e-11
ENSCSAG00000017858	MAP11	protein_coding	28	12911531	12915321	microtubule associated protein 11 [Source:NCBI gene;Acc:103246744]	257.55	0.852675	0.122266	6.97394	3.08e-12	3.22e-11
ENSCSAG00000008217	MRPL11	protein_coding	1	7844474	7847476	mitochondrial ribosomal protein L11 [Source:NCBI gene;Acc:103222827]	1002.73	-0.460951	0.0661149	-6.97198	3.13e-12	3.26e-11
ENSCSAG00000018130	SAP18	protein_coding	3	61957	72524	Sin3A associated protein 18 [Source:NCBI gene;Acc:103248953]	1676.89	-0.378739	0.0543507	-6.96842	3.21e-12	3.34e-11
ENSCSAG00000017199	MRPS11	protein_coding	29	7033378	7047044	mitochondrial ribosomal protein S11 [Source:NCBI gene;Acc:103231130]	818.948	-0.584953	0.0839582	-6.9672	3.23e-12	3.37e-11
ENSCSAG00000016271	TNFRSF10D	protein_coding	8	21240787	21299351	TNF receptor superfamily member 10d [Source:HGNC Symbol;Acc:HGNC:11907]	671.112	0.548729	0.0787703	6.96619	3.26e-12	3.39e-11
ENSCSAG00000015787	BPNT1	protein_coding	25	9490763	9519721	3'(2'), 5'-bisphosphate nucleotidase 1 [Source:NCBI gene;Acc:103230067]	593.117	-0.604663	0.0868049	-6.96578	3.27e-12	3.4e-11
ENSCSAG00000015918	DHRS2	protein_coding	29	24016071	24022500	dehydrogenase/reductase 2 [Source:HGNC Symbol;Acc:HGNC:18349]	42.6475	2.0792	0.298512	6.96521	3.28e-12	3.41e-11
ENSCSAG00000016127	PSPH	protein_coding	21	2753284	2757008	phosphoserine phosphatase [Source:HGNC Symbol;Acc:HGNC:9577]	168.398	-1.06426	0.152809	-6.96466	3.29e-12	3.42e-11
ENSCSAG00000011807	DARS2	protein_coding	25	55332340	55367248	aspartyl-tRNA synthetase 2, mitochondrial [Source:NCBI gene;Acc:103230563]	840.077	-0.497414	0.0714598	-6.96075	3.38e-12	3.51e-11
ENSCSAG00000016119	OGFR	protein_coding	2	1413554	1423934	opioid growth factor receptor [Source:NCBI gene;Acc:103242989]	827.937	0.485977	0.0698494	6.9575	3.46e-12	3.59e-11
ENSCSAG00000015319	SPC25	protein_coding	10	54403157	54423245	SPC25 component of NDC80 kinetochore complex [Source:HGNC Symbol;Acc:HGNC:24031]	288.78	-0.860228	0.123739	-6.95193	3.6e-12	3.74e-11
ENSCSAG00000017394	RASA3	protein_coding	3	91848160	91974555	RAS p21 protein activator 3 [Source:NCBI gene;Acc:103214860]	562.657	0.595759	0.0857284	6.94938	3.67e-12	3.8e-11
ENSCSAG00000008732	TRIM24	protein_coding	21	107166395	107295736	tripartite motif containing 24 [Source:NCBI gene;Acc:103226979]	1191.33	0.443507	0.0638601	6.94497	3.79e-12	3.92e-11
ENSCSAG00000005152	PDCD4	protein_coding	9	103813211	103836002	programmed cell death 4 [Source:HGNC Symbol;Acc:HGNC:8763]	229.621	-0.921537	0.132747	-6.94205	3.86e-12	3.99e-11
ENSCSAG00000017339	NSUN2	protein_coding	4	6280001	6312569	NOP2/Sun RNA methyltransferase 2 [Source:NCBI gene;Acc:103214972]	2240.47	0.343773	0.0495265	6.94119	3.89e-12	4.01e-11
ENSCSAG00000004725	GGA3	protein_coding	16	46411391	46432991	golgi associated, gamma adaptin ear containing, ARF binding protein 3 [Source:HGNC Symbol;Acc:HGNC:17079]	760.592	0.503124	0.0725074	6.93894	3.95e-12	4.07e-11
ENSCSAG00000010471	SETD3	protein_coding	24	77345205	77435896	SET domain containing 3, actin histidine methyltransferase [Source:NCBI gene;Acc:103229679]	925.389	0.467615	0.0674033	6.93757	3.99e-12	4.11e-11
ENSCSAG00000007284	UBE2D1	protein_coding	9	72928836	72965286	ubiquitin conjugating enzyme E2 D1 [Source:HGNC Symbol;Acc:HGNC:12474]	687.923	-0.564406	0.0814967	-6.9255	4.34e-12	4.47e-11
ENSCSAG00000010165	RARS1	protein_coding	23	70711016	70745884	arginyl-tRNA synthetase 1 [Source:NCBI gene;Acc:103244942]	1456.55	-0.408499	0.058986	-6.92535	4.35e-12	4.47e-11
ENSCSAG00000009506	TCEAL8	protein_coding	X	91162333	91164034	transcription elongation factor A like 8 [Source:NCBI gene;Acc:103232399]	557.103	-0.606489	0.0875766	-6.92525	4.35e-12	4.47e-11
ENSCSAG00000011924	YME1L1	protein_coding	9	26703992	26752340	YME1 like 1 ATPase [Source:HGNC Symbol;Acc:HGNC:12843]	1681.06	-0.389928	0.0563133	-6.92426	4.38e-12	4.5e-11
ENSCSAG00000003455	USP38	protein_coding	7	90049638	90089110	ubiquitin specific peptidase 38 [Source:HGNC Symbol;Acc:HGNC:20067]	849.586	0.531739	0.076797	6.92396	4.39e-12	4.5e-11
ENSCSAG00000010007	UBAP2	protein_coding	12	46536560	46665902	ubiquitin associated protein 2 [Source:HGNC Symbol;Acc:HGNC:14185]	1361.3	-0.404773	0.0584718	-6.92254	4.44e-12	4.54e-11
ENSCSAG00000013332	ZBTB10	protein_coding	8	75919657	75952485	zinc finger and BTB domain containing 10 [Source:HGNC Symbol;Acc:HGNC:30953]	510.147	0.630276	0.091087	6.9195	4.53e-12	4.64e-11
ENSCSAG00000006602	TNKS2	protein_coding	9	85074667	85143054	tankyrase 2 [Source:HGNC Symbol;Acc:HGNC:15677]	1358.48	0.426493	0.0616461	6.91841	4.57e-12	4.67e-11
ENSCSAG00000018172	LMAN1	protein_coding	18	20377255	20409741	lectin, mannose binding 1 [Source:NCBI gene;Acc:103244199]	3766.96	-0.458196	0.0663126	-6.90965	4.86e-12	4.96e-11
ENSCSAG00000007792	SPECC1	protein_coding	16	18737158	18893994	sperm antigen with calponin homology and coiled-coil domains 1 [Source:HGNC Symbol;Acc:HGNC:30615]	293.762	0.770412	0.111549	6.90646	4.97e-12	5.07e-11
ENSCSAG00000008263	SAR1A	protein_coding	9	61144503	61154226	secretion associated Ras related GTPase 1A [Source:HGNC Symbol;Acc:HGNC:10534]	536.927	-0.672178	0.0973455	-6.90508	5.02e-12	5.12e-11
ENSCSAG00000002406	GRAMD1B	protein_coding	1	114822815	115023878	GRAM domain containing 1B [Source:NCBI gene;Acc:103248703]	150.917	1.05305	0.152585	6.90142	5.15e-12	5.25e-11
ENSCSAG00000013717	ZNF79	protein_coding	12	10683852	10698004	zinc finger protein 79 [Source:HGNC Symbol;Acc:HGNC:13153]	59.4759	1.69464	0.245716	6.89672	5.32e-12	5.42e-11
ENSCSAG00000014179	CTDSPL	protein_coding	15	1418848	1536457	CTD small phosphatase like [Source:HGNC Symbol;Acc:HGNC:16890]	1929.35	0.36323	0.0526843	6.89446	5.41e-12	5.5e-11
ENSCSAG00000013168	CDC25C	protein_coding	23	40960572	41006984	cell division cycle 25C [Source:HGNC Symbol;Acc:HGNC:1727]	261.026	-0.834389	0.121038	-6.89359	5.44e-12	5.53e-11
ENSCSAG00000014259	ZBTB2	protein_coding	13	78822619	78851708	zinc finger and BTB domain containing 2 [Source:HGNC Symbol;Acc:HGNC:20868]	262.343	0.819111	0.118836	6.89279	5.47e-12	5.56e-11
ENSCSAG00000001510	CDC14A	protein_coding	20	32822746	32986718	cell division cycle 14A [Source:NCBI gene;Acc:103224365]	384.482	0.678491	0.0984435	6.89219	5.49e-12	5.58e-11
ENSCSAG00000001598	RPS5	protein_coding	6	50663431	50670230	ribosomal protein S5 [Source:HGNC Symbol;Acc:HGNC:10426]	4583.81	-0.317003	0.0460101	-6.88985	5.58e-12	5.66e-11
ENSCSAG00000002562	CDK5RAP3	protein_coding	16	68370483	68382022	CDK5 regulatory subunit associated protein 3 [Source:HGNC Symbol;Acc:HGNC:18673]	829.702	-0.493693	0.0717524	-6.88051	5.96e-12	6.03e-11
ENSCSAG00000016061	KIAA0232	protein_coding	27	42942854	42998993	KIAA0232 ortholog [Source:NCBI gene;Acc:103246414]	503.069	0.632624	0.091974	6.87829	6.06e-12	6.12e-11
ENSCSAG00000011833	LRP12	protein_coding	8	99324111	99422767	LDL receptor related protein 12 [Source:HGNC Symbol;Acc:HGNC:31708]	1027.4	0.441044	0.0643701	6.85168	7.3e-12	7.36e-11
ENSCSAG00000016508	DDX18	protein_coding	10	12457543	12473655	DEAD-box helicase 18 [Source:HGNC Symbol;Acc:HGNC:2741]	884.896	-0.478412	0.0698276	-6.85133	7.32e-12	7.37e-11
ENSCSAG00000011611	RELN	protein_coding	21	72440160	72950747	reelin [Source:NCBI gene;Acc:103226686]	9407.31	-0.272003	0.0397075	-6.85017	7.38e-12	7.42e-11
ENSCSAG00000006569	TMEM106C	protein_coding	11	44187231	44194246	transmembrane protein 106C [Source:HGNC Symbol;Acc:HGNC:28775]	933.844	-0.480411	0.0701513	-6.84822	7.48e-12	7.52e-11
ENSCSAG00000007194	MCM3AP	protein_coding	2	89852447	89890054	minichromosome maintenance complex component 3 associated protein [Source:NCBI gene;Acc:103220382]	1035.72	0.454191	0.0663396	6.84646	7.57e-12	7.6e-11
ENSCSAG00000004986	NUP93	protein_coding	5	42679781	42794097	nucleoporin 93 [Source:HGNC Symbol;Acc:HGNC:28958]	1272.41	-0.418832	0.0611744	-6.84654	7.57e-12	7.6e-11
ENSCSAG00000000799	AGTRAP	protein_coding	20	120041479	120056557	angiotensin II receptor associated protein [Source:NCBI gene;Acc:103225600]	506.716	-0.622932	0.0910039	-6.84511	7.64e-12	7.67e-11
ENSCSAG00000013611	TIMP1	protein_coding	X	44760531	44765571	TIMP metallopeptidase inhibitor 1 [Source:NCBI gene;Acc:103231892]	698.611	-0.5332	0.0781002	-6.82713	8.66e-12	8.68e-11
ENSCSAG00000015791	G2E3	protein_coding	24	7415386	7475318	G2/M-phase specific E3 ubiquitin protein ligase [Source:NCBI gene;Acc:103228774]	502.439	-0.740643	0.108505	-6.8259	8.74e-12	8.75e-11
ENSCSAG00000009652	ATRAID	protein_coding	14	80399513	80404280	all-trans retinoic acid induced differentiation factor [Source:HGNC Symbol;Acc:HGNC:24090]	472.356	-0.647864	0.0949265	-6.82491	8.8e-12	8.8e-11
ENSCSAG00000005779	PSMC3	protein_coding	1	17883824	17898451	proteasome 26S subunit, ATPase 3 [Source:HGNC Symbol;Acc:HGNC:9549]	699.744	-0.517338	0.075938	-6.81264	9.58e-12	9.58e-11
ENSCSAG00000014264	MICAL3	protein_coding	19	1997701	2201218	microtubule associated monooxygenase, calponin and LIM domain containing 3 [Source:HGNC Symbol;Acc:HGNC:24694]	2509.04	0.346798	0.0509211	6.81049	9.73e-12	9.71e-11
ENSCSAG00000010529	NCOA4	protein_coding	9	41826320	41837505	nuclear receptor coactivator 4 [Source:HGNC Symbol;Acc:HGNC:7671]	3821.11	-0.327647	0.0481095	-6.81045	9.73e-12	9.71e-11
ENSCSAG00000012271	ARF4	protein_coding	22	18877715	18903891	ADP ribosylation factor 4 [Source:NCBI gene;Acc:103227799]	2295.7	-0.35491	0.052122	-6.80922	9.81e-12	9.78e-11
ENSCSAG00000004381	COG4	protein_coding	5	53635485	53673227	component of oligomeric golgi complex 4 [Source:HGNC Symbol;Acc:HGNC:18620]	937.005	-0.490699	0.0720712	-6.80854	9.86e-12	9.82e-11
ENSCSAG00000017409	BCKDHB	protein_coding	13	4845457	5087745	branched chain keto acid dehydrogenase E1 subunit beta [Source:HGNC Symbol;Acc:HGNC:987]	278.285	-0.804783	0.118243	-6.80618	1e-11	9.98e-11
ENSCSAG00000012885	DECR1	protein_coding	8	85086874	85129160	2,4-dienoyl-CoA reductase 1 [Source:HGNC Symbol;Acc:HGNC:2753]	943.379	-0.461466	0.0678136	-6.80492	1.01e-11	1e-10
ENSCSAG00000004626	MARCHF9	protein_coding	11	53668345	53673538	membrane associated ring-CH-type finger 9 [Source:HGNC Symbol;Acc:HGNC:25139]	532.768	0.577134	0.0848101	6.80501	1.01e-11	1e-10
ENSCSAG00000015380	DTL	protein_coding	25	17418090	17485164	denticleless E3 ubiquitin protein ligase homolog [Source:NCBI gene;Acc:103230130]	920.639	-0.534547	0.0785906	-6.80167	1.03e-11	1.03e-10
ENSCSAG00000014816	MCM4	protein_coding	8	44120301	44138193	minichromosome maintenance complex component 4 [Source:HGNC Symbol;Acc:HGNC:6947]	2921.83	-0.339391	0.0498982	-6.80167	1.03e-11	1.03e-10
ENSCSAG00000010611	PFAS	protein_coding	16	7623817	7638594	phosphoribosylformylglycinamidine synthase [Source:HGNC Symbol;Acc:HGNC:8863]	949.332	-0.478608	0.0703668	-6.80161	1.03e-11	1.03e-10
ENSCSAG00000010338	MLF2	protein_coding	11	6783437	6789622	myeloid leukemia factor 2 [Source:HGNC Symbol;Acc:HGNC:7126]	2099.55	-0.341809	0.0503351	-6.79068	1.12e-11	1.11e-10
ENSCSAG00000012204	GNG10	protein_coding	12	27836526	27846207	G protein subunit gamma 10 [Source:HGNC Symbol;Acc:HGNC:4402]	1706.61	-0.380883	0.0560965	-6.78978	1.12e-11	1.11e-10
ENSCSAG00000002769	RUVBL2	protein_coding	6	42227821	42249707	RuvB like AAA ATPase 2 [Source:HGNC Symbol;Acc:HGNC:10475]	951.075	-0.488141	0.0719174	-6.78752	1.14e-11	1.13e-10
ENSCSAG00000014068	CRK	protein_coding	16	1102348	1135166	CRK proto-oncogene, adaptor protein [Source:HGNC Symbol;Acc:HGNC:2362]	2120.05	0.348664	0.0513823	6.78568	1.16e-11	1.14e-10
ENSCSAG00000006039	ZNF48	protein_coding	5	27070309	27074731	zinc finger protein 48 [Source:HGNC Symbol;Acc:HGNC:13114]	408.052	0.673771	0.0993094	6.78456	1.16e-11	1.15e-10
ENSCSAG00000004656	MRPL58	protein_coding	16	46647774	46663810	mitochondrial ribosomal protein L58 [Source:HGNC Symbol;Acc:HGNC:5359]	653.632	-0.544453	0.0802911	-6.78099	1.19e-11	1.18e-10
ENSCSAG00000018450	HPS6	protein_coding	9	95099095	95101422	HPS6 biogenesis of lysosomal organelles complex 2 subunit 3 [Source:HGNC Symbol;Acc:HGNC:18817]	392.185	0.651436	0.096111	6.77795	1.22e-11	1.2e-10
ENSCSAG00000017867	EXOSC8	protein_coding	3	15519804	15529014	exosome component 8 [Source:NCBI gene;Acc:103214289]	395.788	-0.703537	0.103816	-6.77677	1.23e-11	1.21e-10
ENSCSAG00000012686	DNAJC10	protein_coding	10	68244091	68295301	DnaJ heat shock protein family (Hsp40) member C10 [Source:HGNC Symbol;Acc:HGNC:24637]	2030.74	-0.385277	0.0568547	-6.77651	1.23e-11	1.21e-10
ENSCSAG00000018354	UBE2A	protein_coding	KE148108.1	1038691	1048567	ubiquitin conjugating enzyme E2 A [Source:HGNC Symbol;Acc:HGNC:12472]	957.995	-0.460477	0.0679556	-6.77615	1.23e-11	1.21e-10
ENSCSAG00000001120	SF3A3	protein_coding	20	94880059	94909069	splicing factor 3a subunit 3 [Source:HGNC Symbol;Acc:HGNC:10767]	1141.18	-0.435154	0.0642464	-6.77319	1.26e-11	1.24e-10
ENSCSAG00000015979	SMARCC1	protein_coding	22	8987012	9134946	SWI/SNF related, matrix associated, actin dependent regulator of chromatin subfamily c member 1 [Source:HGNC Symbol;Acc:HGNC:11104]	3274.66	-0.316983	0.0468038	-6.77258	1.27e-11	1.24e-10
ENSCSAG00000004225	LYZ	protein_coding	11	64978119	64984495	lysozyme [Source:HGNC Symbol;Acc:HGNC:6740]	160.878	-1.14979	0.169815	-6.77081	1.28e-11	1.26e-10
ENSCSAG00000001504	MFSD14A	protein_coding	20	33255619	33302172	major facilitator superfamily domain containing 14A [Source:HGNC Symbol;Acc:HGNC:23363]	426.247	0.642421	0.0949127	6.76855	1.3e-11	1.27e-10
ENSCSAG00000012773	PSEN1	protein_coding	24	50405590	50472132	presenilin 1 [Source:NCBI gene;Acc:103229302]	498.265	-0.618167	0.0914154	-6.76218	1.36e-11	1.33e-10
ENSCSAG00000008339	CTSF	protein_coding	1	7703617	7711717	cathepsin F [Source:HGNC Symbol;Acc:HGNC:2531]	540.668	-0.577991	0.0855476	-6.75636	1.41e-11	1.38e-10
ENSCSAG00000009117	SCCPDH	protein_coding	25	83763852	83814325	saccharopine dehydrogenase (putative) [Source:NCBI gene;Acc:103230916]	478.55	-0.62337	0.0922832	-6.75497	1.43e-11	1.4e-10
ENSCSAG00000011599	LSM7	protein_coding	6	2108212	2121571	LSM7 homolog, U6 small nuclear RNA and mRNA degradation associated [Source:HGNC Symbol;Acc:HGNC:20470]	314.052	-0.763588	0.113076	-6.75288	1.45e-11	1.42e-10
ENSCSAG00000006870	SPINDOC	protein_coding	1	10428432	10437287	spindlin interactor and repressor of chromatin binding [Source:HGNC Symbol;Acc:HGNC:25115]	426.757	0.673461	0.0997437	6.75192	1.46e-11	1.42e-10
ENSCSAG00000012188	CEBPZ	protein_coding	14	70161155	70190506	CCAAT enhancer binding protein zeta [Source:HGNC Symbol;Acc:HGNC:24218]	1703.53	0.463859	0.0687041	6.75156	1.46e-11	1.43e-10
ENSCSAG00000011222	NCLN	protein_coding	6	2948212	2975596	nicalin [Source:HGNC Symbol;Acc:HGNC:26923]	1434.33	0.386445	0.0572903	6.74538	1.53e-11	1.49e-10
ENSCSAG00000009474	NUP210	protein_coding	22	49299265	49368018	nucleoporin 210 [Source:HGNC Symbol;Acc:HGNC:30052]	2629.93	-0.326952	0.048509	-6.74003	1.58e-11	1.54e-10
ENSCSAG00000014367	C15orf39	protein_coding	26	8246524	8261900	chromosome 26 open reading frame, human C15orf39 [Source:NCBI gene;Acc:103245315]	252.729	0.824005	0.122326	6.73612	1.63e-11	1.58e-10
ENSCSAG00000012007	YWHAZ	protein_coding	8	95788305	95819197	tyrosine 3-monooxygenase/tryptophan 5-monooxygenase activation protein zeta [Source:HGNC Symbol;Acc:HGNC:12855]	7104.31	-0.274391	0.0407928	-6.72646	1.74e-11	1.69e-10
ENSCSAG00000003174	MSMO1	protein_coding	7	111688604	111704849	methylsterol monooxygenase 1 [Source:HGNC Symbol;Acc:HGNC:10545]	1289.86	-0.431839	0.0642097	-6.72544	1.75e-11	1.7e-10
ENSCSAG00000005490	PRR13	protein_coding	11	49538206	49545201	proline rich 13 [Source:HGNC Symbol;Acc:HGNC:24528]	692.962	-0.546772	0.0813381	-6.72222	1.79e-11	1.74e-10
ENSCSAG00000015088	EPDR1	protein_coding	21	20561675	20596273	ependymin related 1 [Source:NCBI gene;Acc:103226211]	1327.06	-0.40488	0.0602333	-6.72186	1.79e-11	1.74e-10
ENSCSAG00000015966	ESCO2	protein_coding	8	25887309	25916630	establishment of sister chromatid cohesion N-acetyltransferase 2 [Source:HGNC Symbol;Acc:HGNC:27230]	412.102	-0.734798	0.109394	-6.71701	1.85e-11	1.8e-10
ENSCSAG00000013473	PARL	protein_coding	15	5536610	5590825	presenilin associated rhomboid like [Source:HGNC Symbol;Acc:HGNC:18253]	448.864	-0.653813	0.0973664	-6.71497	1.88e-11	1.82e-10
ENSCSAG00000002158	NAXE	protein_coding	20	7268100	7270442	NAD(P)HX epimerase [Source:NCBI gene;Acc:103223835]	1222.68	-0.431926	0.0643605	-6.71104	1.93e-11	1.87e-10
ENSCSAG00000016516	NCAPG	protein_coding	27	32377575	32413494	non-SMC condensin I complex subunit G [Source:HGNC Symbol;Acc:HGNC:24304]	1966.53	-0.379908	0.0566101	-6.71095	1.93e-11	1.87e-10
ENSCSAG00000005681	ZNF408	protein_coding	1	18620215	18627511	zinc finger protein 408 [Source:NCBI gene;Acc:103236354]	235.628	0.844461	0.125832	6.711	1.93e-11	1.87e-10
ENSCSAG00000018384	BCL9	protein_coding	KE148050.1	823084	837778	BCL9 transcription coactivator [Source:NCBI gene;Acc:103247243]	935.109	0.459442	0.0685244	6.7048	2.02e-11	1.95e-10
ENSCSAG00000011296	SYBU	protein_coding	8	104273217	104344348	syntabulin [Source:HGNC Symbol;Acc:HGNC:26011]	548.104	0.575585	0.0858636	6.70348	2.04e-11	1.96e-10
ENSCSAG00000007083	EMC4	protein_coding	26	48674134	48678862	ER membrane protein complex subunit 4 [Source:NCBI gene;Acc:103245905]	309.797	-0.813472	0.121354	-6.70329	2.04e-11	1.96e-10
ENSCSAG00000009498	MFAP1	protein_coding	26	39220221	39240532	microfibril associated protein 1 [Source:NCBI gene;Acc:103245721]	654.295	-0.537525	0.0802009	-6.70223	2.05e-11	1.98e-10
ENSCSAG00000010699	SRPRB	protein_coding	15	56544391	56560045	SRP receptor subunit beta [Source:HGNC Symbol;Acc:HGNC:24085]	933.316	-0.462502	0.0690686	-6.69627	2.14e-11	2.06e-10
ENSCSAG00000011269	SMC2	protein_coding	12	35374947	35423364	structural maintenance of chromosomes 2 [Source:HGNC Symbol;Acc:HGNC:14011]	1785.63	-0.901272	0.134603	-6.69577	2.15e-11	2.06e-10
ENSCSAG00000014415	REL	protein_coding	14	46068014	46096802	REL proto-oncogene, NF-kB subunit [Source:HGNC Symbol;Acc:HGNC:9954]	101.766	1.27813	0.190931	6.6942	2.17e-11	2.08e-10
ENSCSAG00000003691	DLG2	protein_coding	1	74648540	75433146	discs large MAGUK scaffold protein 2 [Source:HGNC Symbol;Acc:HGNC:2901]	1393.99	0.4187	0.062558	6.69299	2.19e-11	2.1e-10
ENSCSAG00000015879	HLX	protein_coding	25	8641752	8646563	H2.0 like homeobox [Source:HGNC Symbol;Acc:HGNC:4978]	67.8804	1.57373	0.235147	6.69253	2.19e-11	2.1e-10
ENSCSAG00000001203	RPS8	protein_coding	20	88010616	88015477	ribosomal protein S8 [Source:NCBI gene;Acc:103224933]	6543.44	-0.252815	0.0377826	-6.6913	2.21e-11	2.12e-10
ENSCSAG00000008390	SF3B6	protein_coding	14	83593025	83604002	splicing factor 3b subunit 6 [Source:HGNC Symbol;Acc:HGNC:30096]	828.745	-0.486789	0.0727698	-6.68945	2.24e-11	2.14e-10
ENSCSAG00000004476	AARS1	protein_coding	5	53395638	53433461	alanyl-tRNA synthetase 1 [Source:HGNC Symbol;Acc:HGNC:20]	2061.24	-0.343228	0.0513326	-6.68635	2.29e-11	2.19e-10
ENSCSAG00000014403	ATP6V1E1	protein_coding	19	1808855	1828040	ATPase H+ transporting V1 subunit E1 [Source:HGNC Symbol;Acc:HGNC:857]	453.551	-0.631353	0.0944742	-6.6828	2.34e-11	2.24e-10
ENSCSAG00000018635	TIGD5	protein_coding	8	137818489	137820420	tigger transposable element derived 5 [Source:HGNC Symbol;Acc:HGNC:18336]	306.337	0.850236	0.127328	6.67754	2.43e-11	2.32e-10
ENSCSAG00000012853	TRIB3	protein_coding	2	35512861	35530966	tribbles pseudokinase 3 [Source:NCBI gene;Acc:103247816]	280.35	-0.823339	0.123313	-6.67684	2.44e-11	2.33e-10
ENSCSAG00000012261	CEP350	protein_coding	25	49266261	49420348	centrosomal protein 350 [Source:NCBI gene;Acc:103230503]	990.221	0.545805	0.0817926	6.67303	2.51e-11	2.39e-10
ENSCSAG00000012036	MYO1E	protein_coding	26	24138829	24379143	myosin IE [Source:NCBI gene;Acc:103245547]	1695.92	-0.370242	0.055496	-6.67151	2.53e-11	2.41e-10
ENSCSAG00000012355	NR3C1	protein_coding	23	45904873	46031125	nuclear receptor subfamily 3 group C member 1 [Source:NCBI gene;Acc:103244720]	550.979	0.563866	0.0845316	6.67047	2.55e-11	2.43e-10
ENSCSAG00000004597	SHROOM3	protein_coding	7	25215232	25283214	shroom family member 3 [Source:HGNC Symbol;Acc:HGNC:30422]	869.962	0.520814	0.0781283	6.66614	2.63e-11	2.5e-10
ENSCSAG00000007505	HTATSF1	protein_coding	X	111498634	111514749	HIV-1 Tat specific factor 1 [Source:NCBI gene;Acc:103232638]	1802.36	-0.374538	0.0561891	-6.66567	2.63e-11	2.5e-10
ENSCSAG00000014620	SNX2	protein_coding	23	25828919	25881791	sorting nexin 2 [Source:NCBI gene;Acc:103244420]	725.822	-0.544759	0.0817469	-6.66397	2.67e-11	2.53e-10
ENSCSAG00000018199	RFC2	protein_coding	28	8818650	8847865	replication factor C subunit 2 [Source:HGNC Symbol;Acc:HGNC:9970]	1032.93	-0.470043	0.0705515	-6.66241	2.69e-11	2.55e-10
ENSCSAG00000014835	EDIL3	protein_coding	4	78047503	78491075	EGF like repeats and discoidin domains 3 [Source:HGNC Symbol;Acc:HGNC:3173]	572.98	-0.616829	0.0925897	-6.66197	2.7e-11	2.56e-10
ENSCSAG00000004557	ACADSB	protein_coding	9	115684279	115724412	acyl-CoA dehydrogenase short/branched chain [Source:HGNC Symbol;Acc:HGNC:91]	289.77	-0.781091	0.117251	-6.66172	2.71e-11	2.56e-10
ENSCSAG00000002120	SMG5	protein_coding	20	7579726	7618999	SMG5 nonsense mediated mRNA decay factor [Source:NCBI gene;Acc:103223845]	1154.31	0.413295	0.0620597	6.65963	2.75e-11	2.6e-10
ENSCSAG00000010245	POT1	protein_coding	21	93571272	93655869	protection of telomeres 1 [Source:NCBI gene;Acc:103226830]	427.416	-0.699217	0.10502	-6.65797	2.78e-11	2.62e-10
ENSCSAG00000015651	SPTSSA	protein_coding	24	11266343	11298668	serine palmitoyltransferase small subunit A [Source:NCBI gene;Acc:103228802]	264.847	-0.81479	0.122378	-6.658	2.78e-11	2.62e-10
ENSCSAG00000017676	RNF216	protein_coding	28	15954803	16117759	ring finger protein 216 [Source:NCBI gene;Acc:103246827]	2038.93	0.334351	0.0502436	6.65461	2.84e-11	2.68e-10
ENSCSAG00000001855	S100A2	protein_coding	20	10240451	10243294	S100 calcium binding protein A2 [Source:NCBI gene;Acc:103223960]	3244.19	-0.317853	0.0477791	-6.65255	2.88e-11	2.72e-10
ENSCSAG00000007125	CPSF3	protein_coding	14	98173117	98226907	cleavage and polyadenylation specific factor 3 [Source:HGNC Symbol;Acc:HGNC:2326]	2046.52	-0.341132	0.0514048	-6.63618	3.22e-11	3.03e-10
ENSCSAG00000003311	PLEKHH3	protein_coding	16	63612989	63624694	pleckstrin homology, MyTH4 and FERM domain containing H3 [Source:HGNC Symbol;Acc:HGNC:26105]	339.019	0.701438	0.105749	6.63305	3.29e-11	3.09e-10
ENSCSAG00000003435	OTUD4	protein_coding	7	91708767	91756793	OTU deubiquitinase 4 [Source:HGNC Symbol;Acc:HGNC:24949]	2500.19	0.372025	0.0561001	6.63146	3.32e-11	3.12e-10
ENSCSAG00000001216	PRDX1	protein_coding	20	87267044	87279978	peroxiredoxin 1 [Source:NCBI gene;Acc:103224911]	6485.54	-0.258717	0.0390301	-6.62865	3.39e-11	3.18e-10
ENSCSAG00000012883	PLP2	protein_coding	X	46267358	46271818	proteolipid protein 2 [Source:HGNC Symbol;Acc:HGNC:9087]	2074.94	-0.346844	0.0523723	-6.62265	3.53e-11	3.31e-10
ENSCSAG00000014408	PAPOLG	protein_coding	14	46189698	46237059	poly(A) polymerase gamma [Source:HGNC Symbol;Acc:HGNC:14982]	602.606	0.532471	0.0804653	6.61739	3.66e-11	3.43e-10
ENSCSAG00000016138	PDE4D	protein_coding	4	55153563	55390027	phosphodiesterase 4D [Source:HGNC Symbol;Acc:HGNC:8783]	192.25	0.959466	0.145063	6.61411	3.74e-11	3.5e-10
ENSCSAG00000013390	MACROH2A1	protein_coding	23	38113195	38168382	core histone macro-H2A.1 [Source:NCBI gene;Acc:103244568]	2809.22	-0.321181	0.0485826	-6.61103	3.82e-11	3.57e-10
ENSCSAG00000012749	PTBP1	protein_coding	6	545964	562630	polypyrimidine tract binding protein 1 [Source:HGNC Symbol;Acc:HGNC:9583]	6807.34	0.282786	0.0428037	6.60658	3.93e-11	3.68e-10
ENSCSAG00000005237	ARL14EP	protein_coding	1	34833165	34848597	ADP ribosylation factor like GTPase 14 effector protein [Source:NCBI gene;Acc:103238394]	556.898	-0.612819	0.0928042	-6.60336	4.02e-11	3.76e-10
ENSCSAG00000012641	PLAGL2	protein_coding	2	36575559	36590772	PLAG1 like zinc finger 2 [Source:NCBI gene;Acc:103248167]	684.033	0.493726	0.0747775	6.60261	4.04e-11	3.77e-10
ENSCSAG00000003130	DMWD	protein_coding	6	39233911	39242403	DM1 locus, WD repeat containing [Source:HGNC Symbol;Acc:HGNC:2936]	588.828	0.535177	0.0810783	6.60074	4.09e-11	3.82e-10
ENSCSAG00000015925	ACVR1	protein_coding	10	43139528	43281177	activin A receptor type 1 [Source:HGNC Symbol;Acc:HGNC:171]	449.762	0.606211	0.0918661	6.59886	4.14e-11	3.86e-10
ENSCSAG00000009552	WDR46	protein_coding	17	38788275	38799858	WD repeat domain 46 [Source:NCBI gene;Acc:103221666]	975.218	-0.465568	0.0705583	-6.59834	4.16e-11	3.87e-10
ENSCSAG00000015413	CCT7	protein_coding	14	33921247	33939404	chaperonin containing TCP1 subunit 7 [Source:HGNC Symbol;Acc:HGNC:1622]	5554.96	-0.285932	0.0433538	-6.59531	4.24e-11	3.95e-10
ENSCSAG00000004401	PPP2R2D	protein_coding	9	124543353	124562852	protein phosphatase 2 regulatory subunit Bdelta [Source:HGNC Symbol;Acc:HGNC:23732]	509.487	0.564791	0.0856373	6.59515	4.25e-11	3.95e-10
ENSCSAG00000007241	IARS1	protein_coding	12	102744569	102819603	isoleucyl-tRNA synthetase 1 [Source:HGNC Symbol;Acc:HGNC:5330]	3697.92	-0.297322	0.0450889	-6.59413	4.28e-11	3.98e-10
ENSCSAG00000005830	RANGAP1	protein_coding	19	23788241	23829631	Ran GTPase activating protein 1 [Source:NCBI gene;Acc:103223376]	2244.52	0.336118	0.0509771	6.59351	4.3e-11	3.99e-10
ENSCSAG00000019745	EID1	protein_coding	26	34413000	34413566	EP300 interacting inhibitor of differentiation 1 [Source:NCBI gene;Acc:103245658]	549.152	-0.55763	0.0845816	-6.5928	4.32e-11	4.01e-10
ENSCSAG00000001824	ANKLE2	protein_coding	11	128060889	128106604	ankyrin repeat and LEM domain containing 2 [Source:HGNC Symbol;Acc:HGNC:29101]	1956.63	0.367978	0.0558316	6.59086	4.37e-11	4.06e-10
ENSCSAG00000015063	ZFAND6	protein_coding	26	3274194	3314527	zinc finger AN1-type containing 6 [Source:NCBI gene;Acc:103245225]	741.851	-0.494828	0.0750886	-6.58992	4.4e-11	4.08e-10
ENSCSAG00000003413	HSD17B2	protein_coding	5	67464334	67529182	hydroxysteroid 17-beta dehydrogenase 2 [Source:HGNC Symbol;Acc:HGNC:5211]	1590.49	-0.416201	0.0631698	-6.58861	4.44e-11	4.11e-10
ENSCSAG00000014120	DIP2C	protein_coding	9	293705	455882	disco interacting protein 2 homolog C [Source:HGNC Symbol;Acc:HGNC:29150]	364.71	0.648781	0.0984875	6.58745	4.47e-11	4.14e-10
ENSCSAG00000001126	AKIRIN1	protein_coding	20	93881394	93904171	akirin 1 [Source:NCBI gene;Acc:103225067]	1385.47	0.441817	0.0670745	6.58696	4.49e-11	4.15e-10
ENSCSAG00000017278	TMEM131	protein_coding	14	1454420	1699656	transmembrane protein 131 [Source:HGNC Symbol;Acc:HGNC:30366]	1403.92	0.376353	0.0571428	6.58618	4.51e-11	4.17e-10
ENSCSAG00000011823	RC3H1	protein_coding	25	55167077	55279088	ring finger and CCCH-type domains 1 [Source:HGNC Symbol;Acc:HGNC:29434]	173.819	0.953142	0.144722	6.58604	4.52e-11	4.17e-10
ENSCSAG00000009454	THOC3	protein_coding	23	78106635	78115269	THO complex 3 [Source:NCBI gene;Acc:103245021]	937.01	-0.474818	0.0721297	-6.58284	4.62e-11	4.26e-10
ENSCSAG00000008717	EIF4ENIF1	protein_coding	19	14327033	14380727	eukaryotic translation initiation factor 4E nuclear import factor 1 [Source:NCBI gene;Acc:103223194]	565.143	0.554885	0.084322	6.58056	4.69e-11	4.32e-10
ENSCSAG00000016712	TSN	protein_coding	10	8528750	8541744	translin [Source:HGNC Symbol;Acc:HGNC:12379]	1367.06	-0.407125	0.0618742	-6.57989	4.71e-11	4.34e-10
ENSCSAG00000012471	TFPI	protein_coding	10	73002522	73105858	tissue factor pathway inhibitor [Source:HGNC Symbol;Acc:HGNC:11760]	766.239	-0.608305	0.0924533	-6.5796	4.72e-11	4.34e-10
ENSCSAG00000010420	TTC1	protein_coding	23	62375150	62430583	tetratricopeptide repeat domain 1 [Source:NCBI gene;Acc:103244896]	223.138	-0.877804	0.133499	-6.57535	4.85e-11	4.47e-10
ENSCSAG00000006081	WIZ	protein_coding	6	14023766	14033942	WIZ zinc finger [Source:HGNC Symbol;Acc:HGNC:30917]	1136.96	0.404044	0.0614499	6.57517	4.86e-11	4.47e-10
ENSCSAG00000000295	RTL8C	protein_coding	X	110238255	110238852	retrotransposon Gag like 8C [Source:NCBI gene;Acc:103232606]	412.066	-0.662929	0.100923	-6.56865	5.08e-11	4.67e-10
ENSCSAG00000007230	SPRED1	protein_coding	26	44628802	44723791	sprouty related EVH1 domain containing 1 [Source:NCBI gene;Acc:103245867]	279.148	0.747451	0.113833	6.56621	5.16e-11	4.74e-10
ENSCSAG00000015177	PAM	protein_coding	23	6316428	6486751	peptidylglycine alpha-amidating monooxygenase [Source:NCBI gene;Acc:103244283]	1258.11	-0.395657	0.0602892	-6.56266	5.29e-11	4.85e-10
ENSCSAG00000012391	ABCB1	protein_coding	21	61322748	61529274	ATP binding cassette subfamily B member 1 [Source:NCBI gene;Acc:103226605]	3504.55	-0.307757	0.0468976	-6.56231	5.3e-11	4.86e-10
ENSCSAG00000018516	PPP1R3B	protein_coding	8	9922735	9923592	protein phosphatase 1 regulatory subunit 3B [Source:HGNC Symbol;Acc:HGNC:14942]	94.2826	1.28382	0.19565	6.56182	5.32e-11	4.87e-10
ENSCSAG00000016040	SEC61G	protein_coding	21	4114916	4122123	SEC61 translocon gamma subunit [Source:NCBI gene;Acc:103226057]	581.26	-0.586405	0.0894049	-6.55898	5.42e-11	4.96e-10
ENSCSAG00000005725	CENPM	protein_coding	19	24471178	24481239	centromere protein M [Source:NCBI gene;Acc:103223401]	718.496	-0.523074	0.0797669	-6.55754	5.47e-11	5e-10
ENSCSAG00000007138	ADAM17	protein_coding	14	98092044	98157217	ADAM metallopeptidase domain 17 [Source:HGNC Symbol;Acc:HGNC:195]	1122.4	-0.419254	0.0639412	-6.55687	5.5e-11	5.02e-10
ENSCSAG00000007851	ITGB5	protein_coding	22	55944865	56069930	integrin subunit beta 5 [Source:NCBI gene;Acc:103228149]	1079.77	-0.445663	0.0679687	-6.55688	5.49e-11	5.02e-10
ENSCSAG00000004723	AREG	protein_coding	7	22980249	22990162	amphiregulin [Source:HGNC Symbol;Acc:HGNC:651]	370.037	0.675023	0.102955	6.55648	5.51e-11	5.03e-10
ENSCSAG00000009105	VDAC2	protein_coding	9	56136756	56157173	voltage dependent anion channel 2 [Source:HGNC Symbol;Acc:HGNC:12672]	2379.34	-0.338847	0.0516872	-6.55572	5.54e-11	5.05e-10
ENSCSAG00000004044	CISD2	protein_coding	7	50968111	50988714	CDGSH iron sulfur domain 2 [Source:HGNC Symbol;Acc:HGNC:24212]	624.28	-0.528113	0.0805964	-6.55257	5.66e-11	5.15e-10
ENSCSAG00000003879	LRFN1	protein_coding	6	33912176	33922162	leucine rich repeat and fibronectin type III domain containing 1 [Source:HGNC Symbol;Acc:HGNC:29290]	251.448	0.808241	0.123389	6.55036	5.74e-11	5.23e-10
ENSCSAG00000019288	ZBED4	protein_coding	19	32377676	32381191	zinc finger BED-type containing 4 [Source:NCBI gene;Acc:103223545]	466.488	0.608515	0.0929396	6.54742	5.85e-11	5.33e-10
ENSCSAG00000004579	GRAMD1A	protein_coding	6	29937053	29961093	GRAM domain containing 1A [Source:HGNC Symbol;Acc:HGNC:29305]	823.862	0.458742	0.0700775	6.5462	5.9e-11	5.37e-10
ENSCSAG00000010379	ZNF384	protein_coding	11	6697989	6713322	zinc finger protein 384 [Source:HGNC Symbol;Acc:HGNC:11955]	869.249	0.475869	0.0727498	6.54118	6.1e-11	5.55e-10
ENSCSAG00000005137	ACSL5	protein_coding	9	105257429	105311690	acyl-CoA synthetase long chain family member 5 [Source:HGNC Symbol;Acc:HGNC:16526]	493.193	-0.61393	0.0938597	-6.54094	6.11e-11	5.55e-10
ENSCSAG00000011758	LRRC17	protein_coding	21	71976823	72011023	leucine rich repeat containing 17 [Source:NCBI gene;Acc:103226676]	493.047	-0.630408	0.096384	-6.54058	6.13e-11	5.56e-10
ENSCSAG00000003706	MRPL42	protein_coding	11	88867877	88901091	mitochondrial ribosomal protein L42 [Source:HGNC Symbol;Acc:HGNC:14493]	244.802	-0.824728	0.126134	-6.5385	6.21e-11	5.64e-10
ENSCSAG00000017894	MEPCE	protein_coding	28	12771391	12775961	methylphosphate capping enzyme [Source:NCBI gene;Acc:103246740]	1280.88	0.397895	0.0608705	6.53674	6.29e-11	5.7e-10
ENSCSAG00000001304	MRPL37	protein_coding	20	78714254	78735550	mitochondrial ribosomal protein L37 [Source:NCBI gene;Acc:103224776]	1210.42	-0.421866	0.0645578	-6.53471	6.37e-11	5.77e-10
ENSCSAG00000008928	NSD1	protein_coding	23	79141114	79304820	nuclear receptor binding SET domain protein 1 [Source:NCBI gene;Acc:103245045]	1956.88	0.339138	0.0519196	6.53198	6.49e-11	5.87e-10
ENSCSAG00000007642	TM7SF2	protein_coding	1	9112710	9116898	transmembrane 7 superfamily member 2 [Source:HGNC Symbol;Acc:HGNC:11863]	855.26	-0.471164	0.0722459	-6.52167	6.95e-11	6.29e-10
ENSCSAG00000000877	AKR7L	protein_coding	20	113268764	113277402	aflatoxin B1 aldehyde reductase member 4 [Source:NCBI gene;Acc:103225481]	567.707	-0.585252	0.0897728	-6.51925	7.07e-11	6.39e-10
ENSCSAG00000008504	YWHAH	protein_coding	19	14826135	14840325	tyrosine 3-monooxygenase/tryptophan 5-monooxygenase activation protein eta [Source:NCBI gene;Acc:103223201]	2736.16	-0.305801	0.0469115	-6.51867	7.09e-11	6.41e-10
ENSCSAG00000001906	RAN	protein_coding	11	126258417	126260583	RAN, member RAS oncogene family [Source:HGNC Symbol;Acc:HGNC:9846]	2329.94	-0.31868	0.0488892	-6.51841	7.11e-11	6.41e-10
ENSCSAG00000007569	ARL2	protein_coding	1	9213123	9219927	ADP ribosylation factor like GTPase 2 [Source:NCBI gene;Acc:103232014]	357.738	-0.69744	0.107013	-6.51733	7.16e-11	6.46e-10
ENSCSAG00000015119	MXD1	protein_coding	14	37181329	37209222	MAX dimerization protein 1 [Source:HGNC Symbol;Acc:HGNC:6761]	251.733	0.794932	0.121977	6.51705	7.17e-11	6.46e-10
ENSCSAG00000005418	CAT	protein_coding	1	30792399	30829592	catalase [Source:NCBI gene;Acc:103237927]	375.14	-0.680794	0.104472	-6.5165	7.2e-11	6.48e-10
ENSCSAG00000013969	MALSU1	protein_coding	21	34996592	35011019	mitochondrial assembly of ribosomal large subunit 1 [Source:HGNC Symbol;Acc:HGNC:21721]	463.8	0.586383	0.0900094	6.51468	7.28e-11	6.55e-10
ENSCSAG00000011151	COPB2	protein_coding	15	51165260	51188667	coatomer protein complex subunit beta 2 [Source:HGNC Symbol;Acc:HGNC:2232]	981.287	-0.443035	0.0680097	-6.5143	7.3e-11	6.56e-10
ENSCSAG00000015981	AIDA	protein_coding	25	6858152	6898175	axin interactor, dorsalization associated [Source:NCBI gene;Acc:103230037]	552.435	-0.56533	0.0869434	-6.50228	7.91e-11	7.1e-10
ENSCSAG00000002495	PRR12	protein_coding	6	42765856	42801273	proline rich 12 [Source:HGNC Symbol;Acc:HGNC:29217]	709.952	0.49029	0.075432	6.49976	8.04e-11	7.22e-10
ENSCSAG00000017597	TGIF1	protein_coding	18	62690118	62698565	TGFB induced factor homeobox 1 [Source:HGNC Symbol;Acc:HGNC:11776]	1705.34	0.356512	0.0548713	6.49725	8.18e-11	7.33e-10
ENSCSAG00000005649	CYB5R3	protein_coding	19	25173476	25199110	cytochrome b5 reductase 3 [Source:HGNC Symbol;Acc:HGNC:2873]	1872.37	-0.353274	0.0543745	-6.49706	8.19e-11	7.33e-10
ENSCSAG00000018175	PMAIP1	protein_coding	18	19862743	19865250	phorbol-12-myristate-13-acetate-induced protein 1 [Source:NCBI gene;Acc:103244189]	87.5065	1.33824	0.205982	6.49686	8.2e-11	7.34e-10
ENSCSAG00000015851	DUSP4	protein_coding	8	27456430	27473352	dual specificity phosphatase 4 [Source:HGNC Symbol;Acc:HGNC:3070]	122.126	1.12711	0.173556	6.49422	8.35e-11	7.46e-10
ENSCSAG00000003570	CDK17	protein_coding	11	91640374	91757876	cyclin dependent kinase 17 [Source:HGNC Symbol;Acc:HGNC:8750]	453.68	0.600231	0.0924331	6.49368	8.38e-11	7.48e-10
ENSCSAG00000005120	BRD1	protein_coding	19	32261833	32320706	bromodomain containing 1 [Source:NCBI gene;Acc:103223535]	795.64	0.485063	0.0747744	6.48702	8.76e-11	7.82e-10
ENSCSAG00000001275	ORC1	protein_coding	20	80542532	80572237	origin recognition complex subunit 1 [Source:NCBI gene;Acc:103224814]	823.942	0.488329	0.0752915	6.48584	8.82e-11	7.87e-10
ENSCSAG00000005119	REST	protein_coding	7	11749168	11773340	RE1 silencing transcription factor [Source:HGNC Symbol;Acc:HGNC:9966]	734.459	0.519014	0.0800342	6.48491	8.88e-11	7.91e-10
ENSCSAG00000012838	MRPL28	protein_coding	5	308442	310934	mitochondrial ribosomal protein L28 [Source:HGNC Symbol;Acc:HGNC:14484]	723.861	-0.491346	0.0758017	-6.48199	9.05e-11	8.06e-10
ENSCSAG00000010660	LTBR	protein_coding	11	6425324	6433583	lymphotoxin beta receptor [Source:HGNC Symbol;Acc:HGNC:6718]	1007.74	0.419971	0.0648044	6.48058	9.14e-11	8.13e-10
ENSCSAG00000005047	UBE2O	protein_coding	16	45223254	45288543	ubiquitin conjugating enzyme E2 O [Source:HGNC Symbol;Acc:HGNC:29554]	1045.96	0.410933	0.0634269	6.47884	9.24e-11	8.22e-10
ENSCSAG00000001116	YRDC	protein_coding	20	95053177	95063268	yrdC N6-threonylcarbamoyltransferase domain containing [Source:NCBI gene;Acc:103225084]	603.09	0.512946	0.0791796	6.47826	9.28e-11	8.24e-10
ENSCSAG00000009384	ANXA11	protein_coding	9	51608938	51656225	annexin A11 [Source:HGNC Symbol;Acc:HGNC:535]	1578.99	-0.359996	0.0555818	-6.47687	9.36e-11	8.31e-10
ENSCSAG00000017121	IDH2	protein_coding	29	8633715	8650657	isocitrate dehydrogenase (NADP(+)) 2 [Source:NCBI gene;Acc:103231165]	877.485	-0.455399	0.0703344	-6.47477	9.5e-11	8.42e-10
ENSCSAG00000018818	FEM1A	protein_coding	6	4503146	4505155	fem-1 homolog A [Source:HGNC Symbol;Acc:HGNC:16934]	298.67	0.750772	0.115956	6.47463	9.5e-11	8.42e-10
ENSCSAG00000015478	ALMS1	protein_coding	14	33573296	33789549	ALMS1 centrosome and basal body associated protein [Source:HGNC Symbol;Acc:HGNC:428]	1406.35	0.427634	0.0660492	6.47448	9.51e-11	8.42e-10
ENSCSAG00000007489	ADARB1	protein_coding	2	88833707	88918066	adenosine deaminase RNA specific B1 [Source:HGNC Symbol;Acc:HGNC:226]	1012.62	0.428901	0.0662566	6.47333	9.59e-11	8.48e-10
ENSCSAG00000011808	DOT1L	protein_coding	6	1962279	2026455	DOT1 like histone lysine methyltransferase [Source:HGNC Symbol;Acc:HGNC:24948]	1010.65	0.445814	0.0688903	6.47136	9.71e-11	8.59e-10
ENSCSAG00000001823	GOLGA3	protein_coding	11	128114602	128162218	golgin A3 [Source:HGNC Symbol;Acc:HGNC:4426]	1229.83	0.416978	0.0644372	6.47107	9.73e-11	8.6e-10
ENSCSAG00000016039	DCBLD1	protein_coding	13	56280888	56346610	discoidin, CUB and LCCL domain containing 1 [Source:HGNC Symbol;Acc:HGNC:21479]	450.81	0.598437	0.0924983	6.46971	9.82e-11	8.67e-10
ENSCSAG00000016413	CCNT2	protein_coding	10	19145161	19180917	cyclin T2 [Source:HGNC Symbol;Acc:HGNC:1600]	326.621	0.721958	0.111599	6.46923	9.85e-11	8.69e-10
ENSCSAG00000017879	GAREM1	protein_coding	18	48287579	48483552	GRB2 associated regulator of MAPK1 subtype 1 [Source:NCBI gene;Acc:103222560]	582.778	0.528742	0.081791	6.46455	1.02e-10	8.95e-10
ENSCSAG00000018275	SBDS	protein_coding	28	2527020	2535147	SBDS ribosome maturation factor [Source:NCBI gene;Acc:103246595]	1736.54	-0.375076	0.0580198	-6.46462	1.02e-10	8.95e-10
ENSCSAG00000013324	EIF2S1	protein_coding	24	44598287	44623298	eukaryotic translation initiation factor 2 subunit alpha [Source:NCBI gene;Acc:103229205]	816.539	-0.481498	0.0745589	-6.45795	1.06e-10	9.35e-10
ENSCSAG00000001210	UROD	protein_coding	20	87772261	87775978	uroporphyrinogen decarboxylase [Source:NCBI gene;Acc:103224922]	283.979	-0.783331	0.121426	-6.45107	1.11e-10	9.77e-10
ENSCSAG00000000753	VAMP3	protein_coding	20	123971992	123984187	vesicle associated membrane protein 3 [Source:NCBI gene;Acc:103225670]	2358.24	-0.330209	0.0511887	-6.45082	1.11e-10	9.78e-10
ENSCSAG00000011703	EIF3E	protein_coding	8	102915252	102960559	eukaryotic translation initiation factor 3 subunit E [Source:HGNC Symbol;Acc:HGNC:3277]	2183.45	-0.337991	0.0524332	-6.44611	1.15e-10	1.01e-09
ENSCSAG00000016658	PNP	protein_coding	29	20993280	21001606	purine nucleoside phosphorylase [Source:NCBI gene;Acc:103231345]	1313.38	-0.391992	0.0608239	-6.4447	1.16e-10	1.02e-09
ENSCSAG00000003486	LSM12	protein_coding	16	62326740	62359696	LSM12 homolog [Source:HGNC Symbol;Acc:HGNC:26407]	400.031	0.618554	0.096046	6.44019	1.19e-10	1.05e-09
ENSCSAG00000003061	PPP5C	protein_coding	6	39726623	39767464	protein phosphatase 5 catalytic subunit [Source:HGNC Symbol;Acc:HGNC:9322]	837.344	-0.47193	0.0732839	-6.43975	1.2e-10	1.05e-09
ENSCSAG00000017359	ZNF292	protein_coding	13	11651537	11762656	zinc finger protein 292 [Source:HGNC Symbol;Acc:HGNC:18410]	414.303	0.785495	0.122035	6.43665	1.22e-10	1.07e-09
ENSCSAG00000008654	TTLL4	protein_coding	10	104613026	104656622	tubulin tyrosine ligase like 4 [Source:HGNC Symbol;Acc:HGNC:28976]	926.427	0.437283	0.0679557	6.43483	1.24e-10	1.08e-09
ENSCSAG00000001355	PDE4B	protein_coding	20	66728664	66771691	phosphodiesterase 4B [Source:HGNC Symbol;Acc:HGNC:8781]	61.3212	1.58271	0.246069	6.43198	1.26e-10	1.1e-09
ENSCSAG00000008813	HSPA13	protein_coding	2	78136170	78148991	heat shock protein family A (Hsp70) member 13 [Source:NCBI gene;Acc:103218303]	871.927	-0.518329	0.0806044	-6.43053	1.27e-10	1.11e-09
ENSCSAG00000007100	ARHGEF5	protein_coding	21	113000705	113018050	Rho guanine nucleotide exchange factor 5 [Source:NCBI gene;Acc:103227155]	595.628	0.528779	0.0822516	6.4288	1.29e-10	1.12e-09
ENSCSAG00000010259	RBKS	protein_coding	14	79732967	79846943	ribokinase [Source:HGNC Symbol;Acc:HGNC:30325]	338.74	-0.686055	0.106725	-6.42827	1.29e-10	1.13e-09
ENSCSAG00000009649	ITPR3	protein_coding	17	38381743	38456499	inositol 1,4,5-trisphosphate receptor type 3 [Source:NCBI gene;Acc:103221654]	3611.87	0.306719	0.0477991	6.41682	1.39e-10	1.21e-09
ENSCSAG00000012396	FKBP15	protein_coding	12	26348930	26402980	FKBP prolyl isomerase 15 [Source:HGNC Symbol;Acc:HGNC:23397]	1419.86	-0.373808	0.0582576	-6.41646	1.39e-10	1.22e-09
ENSCSAG00000002010	GBA	protein_coding	20	8598628	8630990	glucosylceramidase beta [Source:HGNC Symbol;Acc:HGNC:4177]	272.637	-0.793802	0.123847	-6.40954	1.46e-10	1.27e-09
ENSCSAG00000003124	SH3RF1	protein_coding	7	115332460	115504411	SH3 domain containing ring finger 1 [Source:HGNC Symbol;Acc:HGNC:17650]	509.195	0.568266	0.0886833	6.40781	1.48e-10	1.29e-09
ENSCSAG00000013571	MSH2	protein_coding	14	59729789	59802819	mutS homolog 2 [Source:HGNC Symbol;Acc:HGNC:7325]	1382.35	-0.405057	0.0632425	-6.40483	1.51e-10	1.31e-09
ENSCSAG00000012819	TSEN15	protein_coding	25	45295743	45318159	tRNA splicing endonuclease subunit 15 [Source:HGNC Symbol;Acc:HGNC:16791]	561.014	-0.545265	0.0851491	-6.40365	1.52e-10	1.32e-09
ENSCSAG00000002340	MED13L	protein_coding	11	111243753	111563663	mediator complex subunit 13L [Source:HGNC Symbol;Acc:HGNC:22962]	1147.53	0.411605	0.0643011	6.40121	1.54e-10	1.34e-09
ENSCSAG00000005281	CDK2	protein_coding	11	51905115	51909907	cyclin dependent kinase 2 [Source:HGNC Symbol;Acc:HGNC:1771]	581.884	-0.53823	0.0841753	-6.39416	1.61e-10	1.4e-09
ENSCSAG00000002707	ANKRD13A	protein_coding	11	105238744	105281489	ankyrin repeat domain 13A [Source:HGNC Symbol;Acc:HGNC:21268]	1069.29	-0.417089	0.0652331	-6.39382	1.62e-10	1.4e-09
ENSCSAG00000011641	RRBP1	protein_coding	2	46677306	46725249	ribosome binding protein 1 [Source:NCBI gene;Acc:103214724]	1070	-0.412819	0.0645711	-6.39324	1.62e-10	1.41e-09
ENSCSAG00000015373	ADAM9	protein_coding	8	37017545	37131615	ADAM metallopeptidase domain 9 [Source:HGNC Symbol;Acc:HGNC:216]	2532.64	-0.332445	0.052029	-6.38961	1.66e-10	1.44e-09
ENSCSAG00000008313	GTF2H4	protein_coding	17	41550287	41556054	general transcription factor IIH subunit 4 [Source:NCBI gene;Acc:103221812]	791.046	0.460361	0.0720547	6.38905	1.67e-10	1.45e-09
ENSCSAG00000015999	SH3TC1	protein_coding	27	44159155	44179342	SH3 domain and tetratricopeptide repeats 1 [Source:NCBI gene;Acc:103246428]	391.121	0.631195	0.0988144	6.38769	1.68e-10	1.46e-09
ENSCSAG00000002099	LMNA	protein_coding	20	7723477	7748780	lamin A/C [Source:NCBI gene;Acc:103223838]	5678.3	-0.259312	0.040605	-6.38621	1.7e-10	1.47e-09
ENSCSAG00000014972	ANTXR1	protein_coding	14	37877436	38115938	ANTXR cell adhesion molecule 1 [Source:HGNC Symbol;Acc:HGNC:21014]	736.309	-0.485773	0.0760865	-6.38448	1.72e-10	1.49e-09
ENSCSAG00000010414	KDM4B	protein_coding	6	4649221	4831636	lysine demethylase 4B [Source:HGNC Symbol;Acc:HGNC:29136]	610.686	0.538599	0.0844179	6.38016	1.77e-10	1.53e-09
ENSCSAG00000008736	HADHA	protein_coding	14	81411648	81472257	hydroxyacyl-CoA dehydrogenase trifunctional multienzyme complex subunit alpha [Source:HGNC Symbol;Acc:HGNC:4801]	3085.07	-0.29042	0.0455353	-6.37791	1.8e-10	1.55e-09
ENSCSAG00000003547	SLC7A11	protein_coding	7	85154068	85225144	solute carrier family 7 member 11 [Source:HGNC Symbol;Acc:HGNC:11059]	125.453	-1.1319	0.177514	-6.37644	1.81e-10	1.56e-09
ENSCSAG00000017364	NCAPH	protein_coding	14	755897	792154	non-SMC condensin I complex subunit H [Source:HGNC Symbol;Acc:HGNC:1112]	2087.57	-0.332841	0.0523213	-6.36148	2e-10	1.72e-09
ENSCSAG00000004052	SLC39A8	protein_coding	7	50367436	50451510	solute carrier family 39 member 8 [Source:HGNC Symbol;Acc:HGNC:20862]	765.506	-0.501691	0.078871	-6.36091	2.01e-10	1.72e-09
ENSCSAG00000010925	CAV2	protein_coding	21	85197537	85206588	caveolin 2 [Source:NCBI gene;Acc:103226769]	1964.39	-0.364073	0.0572393	-6.36055	2.01e-10	1.73e-09
ENSCSAG00000014805	SLC25A38	protein_coding	15	38881	52775	solute carrier family 25 member 38 [Source:HGNC Symbol;Acc:HGNC:26054]	614.723	0.525877	0.082699	6.35892	2.03e-10	1.74e-09
ENSCSAG00000010800	LARP1	protein_coding	23	57238336	57261710	La ribonucleoprotein 1, translational regulator [Source:HGNC Symbol;Acc:HGNC:29531]	1885.33	0.357264	0.0562324	6.35335	2.11e-10	1.8e-09
ENSCSAG00000008530	CLCF1	protein_coding	1	6896591	6899396	cardiotrophin like cytokine factor 1 [Source:HGNC Symbol;Acc:HGNC:17412]	114.954	1.10686	0.17445	6.34487	2.23e-10	1.91e-09
ENSCSAG00000012372	LAPTM4B	protein_coding	8	92696195	92772076	lysosomal protein transmembrane 4 beta [Source:HGNC Symbol;Acc:HGNC:13646]	2838.69	-0.294976	0.0464937	-6.34443	2.23e-10	1.91e-09
ENSCSAG00000003668	PLCD3	protein_coding	16	61277917	61300303	phospholipase C delta 3 [Source:HGNC Symbol;Acc:HGNC:9061]	2371.87	0.322662	0.0509219	6.33641	2.35e-10	2.01e-09
ENSCSAG00000017187	MTMR12	protein_coding	4	31513721	31602256	myotubularin related protein 12 [Source:NCBI gene;Acc:103215094]	490.022	0.585937	0.0925236	6.33283	2.41e-10	2.05e-09
ENSCSAG00000017738	RB1	protein_coding	3	26220803	26394546	RB transcriptional corepressor 1 [Source:NCBI gene;Acc:103214406]	2745.72	-0.380964	0.0602097	-6.32728	2.5e-10	2.13e-09
ENSCSAG00000000934	HMGCL	protein_coding	20	108860613	108884473	3-hydroxy-3-methylglutaryl-CoA lyase [Source:NCBI gene;Acc:103225387]	538.797	-0.567287	0.089742	-6.32131	2.59e-10	2.21e-09
ENSCSAG00000018760	CENPB	protein_coding	2	34470410	34472221	centromere protein B [Source:NCBI gene;Acc:103247532]	777.827	0.47171	0.0746315	6.32052	2.61e-10	2.22e-09
ENSCSAG00000003211	MARK4	protein_coding	6	38710467	38760561	microtubule affinity regulating kinase 4 [Source:HGNC Symbol;Acc:HGNC:13538]	388.568	0.621436	0.098357	6.31817	2.65e-10	2.25e-09
ENSCSAG00000003448	SMARCA5	protein_coding	7	90370305	90410137	SWI/SNF related, matrix associated, actin dependent regulator of chromatin, subfamily a, member 5 [Source:HGNC Symbol;Acc:HGNC:11101]	3559.73	-0.329436	0.0521636	-6.31544	2.69e-10	2.29e-09
ENSCSAG00000002504	HECTD4	protein_coding	11	107405887	107596312	HECT domain E3 ubiquitin protein ligase 4 [Source:HGNC Symbol;Acc:HGNC:26611]	806.298	0.464521	0.0735667	6.31427	2.71e-10	2.31e-09
ENSCSAG00000017426	HMGN3	protein_coding	13	3909430	3942394	high mobility group nucleosomal binding domain 3 [Source:HGNC Symbol;Acc:HGNC:12312]	622.174	-0.590397	0.0935095	-6.31376	2.72e-10	2.31e-09
ENSCSAG00000005167	TNRC6C	protein_coding	16	43613223	43717852	trinucleotide repeat containing adaptor 6C [Source:HGNC Symbol;Acc:HGNC:29318]	254.763	0.733755	0.116221	6.31347	2.73e-10	2.32e-09
ENSCSAG00000008351	RTCB	protein_coding	19	15216556	15243132	RNA 2',3'-cyclic phosphate and 5'-OH ligase [Source:NCBI gene;Acc:103223215]	1887.07	-0.344719	0.0546452	-6.30832	2.82e-10	2.39e-09
ENSCSAG00000017463	ANKRD10	protein_coding	3	89094218	89130686	ankyrin repeat domain 10 [Source:NCBI gene;Acc:103214800]	805.082	0.463525	0.0734905	6.30728	2.84e-10	2.41e-09
ENSCSAG00000014512	TTC37	protein_coding	4	89344526	89430070	tetratricopeptide repeat domain 37 [Source:HGNC Symbol;Acc:HGNC:23639]	1263.36	-0.527237	0.0836537	-6.30262	2.93e-10	2.48e-09
ENSCSAG00000017585	MYCBP2	protein_coding	3	56128428	56412923	MYC binding protein 2 [Source:NCBI gene;Acc:103214597]	1479.11	0.376812	0.0598248	6.29858	3e-10	2.54e-09
ENSCSAG00000017471	IRS2	protein_coding	3	88045274	88074664	insulin receptor substrate 2 [Source:HGNC Symbol;Acc:HGNC:6126]	1345.79	0.384681	0.0611164	6.29424	3.09e-10	2.61e-09
ENSCSAG00000014329	GNAI2	protein_coding	22	11623408	11647191	G protein subunit alpha i2 [Source:NCBI gene;Acc:103227664]	2321.95	-0.314105	0.0499118	-6.2932	3.11e-10	2.63e-09
ENSCSAG00000018353	NKRF	protein_coding	KE148108.1	1051808	1069712	NFKB repressing factor [Source:NCBI gene;Acc:103247338]	528.99	0.546171	0.0868226	6.29066	3.16e-10	2.67e-09
ENSCSAG00000016910	WDR19	protein_coding	27	11018827	11113666	WD repeat domain 19 [Source:NCBI gene;Acc:103246207]	382.551	-0.647643	0.103053	-6.28454	3.29e-10	2.78e-09
ENSCSAG00000005791	SETD1A	protein_coding	5	27648378	27674860	SET domain containing 1A, histone lysine methyltransferase [Source:HGNC Symbol;Acc:HGNC:29010]	979.325	0.425208	0.0676615	6.28434	3.29e-10	2.78e-09
ENSCSAG00000013277	CDC123	protein_coding	9	12247231	12299841	cell division cycle 123 [Source:HGNC Symbol;Acc:HGNC:16827]	660.539	-0.514831	0.0819342	-6.28347	3.31e-10	2.79e-09
ENSCSAG00000016416	BST1	protein_coding	27	34490640	34525196	bone marrow stromal cell antigen 1 [Source:NCBI gene;Acc:103246328]	510.002	-0.552101	0.0878857	-6.28203	3.34e-10	2.82e-09
ENSCSAG00000019574	IRF2BPL	protein_coding	24	54272877	54275267	interferon regulatory factor 2 binding protein like [Source:NCBI gene;Acc:103229378]	387.251	0.6067	0.0966223	6.27909	3.41e-10	2.87e-09
ENSCSAG00000014156	LRRFIP2	protein_coding	15	2231525	2361544	LRR binding FLII interacting protein 2 [Source:HGNC Symbol;Acc:HGNC:6703]	732.794	0.470559	0.0750412	6.27068	3.59e-10	3.02e-09
ENSCSAG00000004677	PEPD	protein_coding	6	28427912	28553316	peptidase D [Source:HGNC Symbol;Acc:HGNC:8840]	753.313	-0.489878	0.0781712	-6.26672	3.69e-10	3.1e-09
ENSCSAG00000004359	PSENEN	protein_coding	6	30655243	30656584	presenilin enhancer, gamma-secretase subunit [Source:HGNC Symbol;Acc:HGNC:30100]	447.391	-0.607909	0.0970417	-6.26441	3.74e-10	3.14e-09
ENSCSAG00000016652	TPD52L2	protein_coding	2	342247	359295	TPD52 like 2 [Source:HGNC Symbol;Acc:HGNC:12007]	1480.12	-0.367101	0.0586172	-6.26268	3.78e-10	3.18e-09
ENSCSAG00000007853	ALDH3A2	protein_coding	16	18213487	18239271	aldehyde dehydrogenase 3 family member A2 [Source:HGNC Symbol;Acc:HGNC:403]	531.537	-0.54406	0.0868788	-6.26229	3.79e-10	3.18e-09
ENSCSAG00000000948	SYF2	protein_coding	20	107468940	107479036	SYF2 pre-mRNA splicing factor [Source:NCBI gene;Acc:103225362]	420.745	-0.605688	0.0967632	-6.25949	3.86e-10	3.24e-09
ENSCSAG00000010737	PER1	protein_coding	16	7520006	7531940	period circadian regulator 1 [Source:HGNC Symbol;Acc:HGNC:8845]	81.498	1.28041	0.20456	6.25935	3.87e-10	3.24e-09
ENSCSAG00000015664	NSD2	protein_coding	27	46787154	46867792	nuclear receptor binding SET domain protein 2 [Source:NCBI gene;Acc:103246476]	2874.42	0.301389	0.0481546	6.25877	3.88e-10	3.25e-09
ENSCSAG00000014819	WDR92	protein_coding	14	38927511	38955001	WD repeat domain 92 [Source:HGNC Symbol;Acc:HGNC:25176]	507.552	-0.564066	0.0901558	-6.25657	3.94e-10	3.29e-09
ENSCSAG00000006562	PHLDB2	protein_coding	22	68821742	69059087	pleckstrin homology like domain family B member 2 [Source:HGNC Symbol;Acc:HGNC:29573]	2666.99	0.356569	0.0570058	6.25496	3.98e-10	3.33e-09
ENSCSAG00000009547	CARS1	protein_coding	1	2812016	2871800	cysteinyl-tRNA synthetase 1 [Source:NCBI gene;Acc:103242251]	722.673	-0.490922	0.0785375	-6.25079	4.08e-10	3.41e-09
ENSCSAG00000010244	THOC6	protein_coding	5	2767634	2771812	THO complex 6 [Source:HGNC Symbol;Acc:HGNC:28369]	452.415	-0.59258	0.0948866	-6.24514	4.23e-10	3.54e-09
ENSCSAG00000013098	DCAF5	protein_coding	24	46272395	46384144	DDB1 and CUL4 associated factor 5 [Source:NCBI gene;Acc:103229239]	834.241	0.44834	0.0717925	6.24494	4.24e-10	3.54e-09
ENSCSAG00000010733	MELK	protein_coding	12	43901551	44007266	maternal embryonic leucine zipper kinase [Source:HGNC Symbol;Acc:HGNC:16870]	468.267	-0.577437	0.0924989	-6.24263	4.3e-10	3.59e-09
ENSCSAG00000016428	GMEB2	protein_coding	2	604429	628373	glucocorticoid modulatory element binding protein 2 [Source:NCBI gene;Acc:103242595]	375.017	0.617373	0.0989438	6.23963	4.39e-10	3.66e-09
ENSCSAG00000007833	LTBP3	protein_coding	1	8681156	8703740	latent transforming growth factor beta binding protein 3 [Source:NCBI gene;Acc:103228770]	3594.94	-0.287462	0.0460944	-6.23637	4.48e-10	3.73e-09
ENSCSAG00000015441	BLVRA	protein_coding	21	14773621	14820782	biliverdin reductase A [Source:NCBI gene;Acc:103226154]	483.907	-0.616838	0.0989767	-6.23216	4.6e-10	3.83e-09
ENSCSAG00000006253	ZBTB11	protein_coding	22	79212476	79242476	zinc finger and BTB domain containing 11 [Source:NCBI gene;Acc:103228431]	407.94	0.595587	0.0955907	6.2306	4.65e-10	3.87e-09
ENSCSAG00000018355	CXorf56	protein_coding	KE148108.1	1003107	1025134	chromosome X open reading frame 56 [Source:HGNC Symbol;Acc:HGNC:26239]	599.49	-0.51038	0.081931	-6.22938	4.68e-10	3.89e-09
ENSCSAG00000011677	SNRPB2	protein_coding	2	45654285	45667736	small nuclear ribonucleoprotein polypeptide B2 [Source:NCBI gene;Acc:103214602]	963.195	-0.454583	0.0729797	-6.2289	4.7e-10	3.9e-09
ENSCSAG00000012729	SHROOM4	protein_coding	X	47397570	47616973	shroom family member 4 [Source:NCBI gene;Acc:103231983]	43.7406	1.81377	0.291257	6.22739	4.74e-10	3.93e-09
ENSCSAG00000013917	AKR1C3	protein_coding	9	5248610	5263474	aldo-keto reductase family 1 member C3 [Source:HGNC Symbol;Acc:HGNC:386]	438.358	-0.588137	0.0944534	-6.22675	4.76e-10	3.95e-09
ENSCSAG00000004449	RPL27A	protein_coding	1	56112635	56115639	ribosomal protein L27a [Source:NCBI gene;Acc:103240741]	6180.23	0.239244	0.0384797	6.21742	5.05e-10	4.19e-09
ENSCSAG00000008224	NDUFB2	protein_coding	21	109474356	109482526	NADH:ubiquinone oxidoreductase subunit B2 [Source:NCBI gene;Acc:103227023]	442.864	-0.609371	0.098083	-6.21281	5.2e-10	4.31e-09
ENSCSAG00000012428	NFKBIE	protein_coding	17	27902389	27910440	NFKB inhibitor epsilon [Source:HGNC Symbol;Acc:HGNC:7799]	325.685	0.650891	0.104783	6.21183	5.24e-10	4.33e-09
ENSCSAG00000019709	IER5L	protein_coding	12	8988433	8989650	immediate early response 5 like [Source:HGNC Symbol;Acc:HGNC:23679]	499.268	0.559117	0.0900833	6.20667	5.41e-10	4.47e-09
ENSCSAG00000008155	ELAVL1	protein_coding	6	7414757	7448445	ELAV like RNA binding protein 1 [Source:HGNC Symbol;Acc:HGNC:3312]	2170.49	0.304054	0.0490012	6.20503	5.47e-10	4.51e-09
ENSCSAG00000012707	MMUT	protein_coding	17	22922307	22957879	methylmalonyl-CoA mutase [Source:NCBI gene;Acc:103221391]	412.357	-0.604623	0.0974627	-6.20363	5.52e-10	4.55e-09
ENSCSAG00000007985	RNASEH2C	protein_coding	1	8526788	8528027	ribonuclease H2 subunit C [Source:NCBI gene;Acc:103227177]	550.958	-0.545471	0.087949	-6.20212	5.57e-10	4.59e-09
ENSCSAG00000011593	MRPL40	protein_coding	19	6319263	6323799	mitochondrial ribosomal protein L40 [Source:NCBI gene;Acc:103223005]	648.427	-0.533165	0.0859764	-6.2013	5.6e-10	4.61e-09
ENSCSAG00000004749	CXCL2	protein_coding	7	22575975	22633914	C-X-C motif chemokine ligand 2 [Source:HGNC Symbol;Acc:HGNC:4603]	15.2817	4.71997	0.761346	6.19951	5.66e-10	4.65e-09
ENSCSAG00000009939	ZNRF3	protein_coding	19	11754685	11928808	zinc and ring finger 3 [Source:NCBI gene;Acc:103223127]	451.016	0.558656	0.0901122	6.19957	5.66e-10	4.65e-09
ENSCSAG00000002035	DAP3	protein_coding	20	8128014	8173852	death associated protein 3 [Source:HGNC Symbol;Acc:HGNC:2673]	686.242	-0.493884	0.079675	-6.19874	5.69e-10	4.67e-09
ENSCSAG00000015831	EVA1A	protein_coding	14	31732129	31761329	eva-1 homolog A, regulator of programmed cell death [Source:HGNC Symbol;Acc:HGNC:25816]	1768.91	0.366465	0.0591414	6.19643	5.78e-10	4.74e-09
ENSCSAG00000005551	GPT2	protein_coding	5	32744065	32791479	glutamic--pyruvic transaminase 2 [Source:HGNC Symbol;Acc:HGNC:18062]	562.478	-0.530138	0.0855756	-6.19496	5.83e-10	4.78e-09
ENSCSAG00000001396	PIGK	protein_coding	20	55963150	56082663	phosphatidylinositol glycan anchor biosynthesis class K [Source:HGNC Symbol;Acc:HGNC:8965]	858.365	-0.544065	0.0878567	-6.19264	5.92e-10	4.84e-09
ENSCSAG00000012971	HACD3	protein_coding	26	18004586	18050258	3-hydroxyacyl-CoA dehydratase 3 [Source:NCBI gene;Acc:103245466]	688.278	-0.489852	0.0791112	-6.19194	5.94e-10	4.86e-09
ENSCSAG00000001991	PPP2R1A	protein_coding	6	44990367	45026227	protein phosphatase 2 scaffold subunit Aalpha [Source:HGNC Symbol;Acc:HGNC:9302]	1898.6	-0.329056	0.053146	-6.19155	5.96e-10	4.87e-09
ENSCSAG00000004537	GLG1	protein_coding	5	53187919	53268693	golgi glycoprotein 1 [Source:HGNC Symbol;Acc:HGNC:4316]	1313.48	-0.383618	0.0619946	-6.18793	6.1e-10	4.98e-09
ENSCSAG00000003871	TACO1	protein_coding	16	57680423	57688712	translational activator of cytochrome c oxidase I [Source:HGNC Symbol;Acc:HGNC:24316]	890.373	0.41693	0.0674285	6.1833	6.28e-10	5.13e-09
ENSCSAG00000005370	LSM4	protein_coding	6	16782746	16800143	LSM4 homolog, U6 small nuclear RNA and mRNA degradation associated [Source:HGNC Symbol;Acc:HGNC:17259]	963.684	-0.418544	0.0677493	-6.17784	6.5e-10	5.3e-09
ENSCSAG00000002541	HYOU1	protein_coding	1	110417942	110431590	hypoxia up-regulated 1 [Source:NCBI gene;Acc:103248616]	1222.39	-0.386284	0.0625533	-6.17527	6.61e-10	5.39e-09
ENSCSAG00000014561	MDM4	protein_coding	25	24797278	24833485	MDM4 regulator of p53 [Source:NCBI gene;Acc:103230247]	169.23	0.881317	0.142751	6.17379	6.67e-10	5.43e-09
ENSCSAG00000003028	PRKD2	protein_coding	6	40027552	40071455	protein kinase D2 [Source:HGNC Symbol;Acc:HGNC:17293]	495.573	0.570929	0.0926152	6.16453	7.07e-10	5.76e-09
ENSCSAG00000013641	MKKS	protein_coding	2	27736537	27757237	McKusick-Kaufman syndrome [Source:NCBI gene;Acc:103246466]	609.797	-0.508003	0.0824168	-6.16382	7.1e-10	5.78e-09
ENSCSAG00000016381	EEF1A2	protein_coding	2	713522	724859	eukaryotic translation elongation factor 1 alpha 2 [Source:NCBI gene;Acc:103242670]	2129.49	-0.349476	0.0567098	-6.16253	7.16e-10	5.83e-09
ENSCSAG00000013970	FNIP1	protein_coding	23	34480901	34637662	folliculin interacting protein 1 [Source:NCBI gene;Acc:103244496]	673.411	0.516229	0.0838645	6.15551	7.48e-10	6.09e-09
ENSCSAG00000002060	GON4L	protein_coding	20	8025074	8127097	gon-4 like [Source:HGNC Symbol;Acc:HGNC:25973]	864.352	0.419338	0.0682292	6.14603	7.94e-10	6.46e-09
ENSCSAG00000008095	Chsa-A	protein_coding	17	42688085	42692004	popy class I histocompatibility antigen, alpha chain E [Source:NCBI gene;Acc:103221837]	872.183	-0.495388	0.0806882	-6.13954	8.28e-10	6.72e-09
ENSCSAG00000013968	USP9X	protein_coding	X	38256008	38403323	ubiquitin specific peptidase 9 X-linked [Source:NCBI gene;Acc:103231831]	3916.81	0.311383	0.0507204	6.13922	8.29e-10	6.73e-09
ENSCSAG00000010724	HAVCR1	protein_coding	23	59423334	59453531	hepatitis A virus cellular receptor 1 [Source:HGNC Symbol;Acc:HGNC:17866]	1583.76	-0.401799	0.0654516	-6.13887	8.31e-10	6.74e-09
ENSCSAG00000014392	ACAA1	protein_coding	15	1282650	1297832	acetyl-CoA acyltransferase 1 [Source:HGNC Symbol;Acc:HGNC:82]	533.641	-0.547801	0.0892509	-6.13777	8.37e-10	6.78e-09
ENSCSAG00000007994	AP5B1	protein_coding	1	8484328	8487402	adaptor related protein complex 5 subunit beta 1 [Source:NCBI gene;Acc:103226881]	222.103	0.803651	0.130976	6.13587	8.47e-10	6.86e-09
ENSCSAG00000016046	BCL2L2	protein_coding	29	23679736	23686349	bcl-2-like protein 2 [Source:NCBI gene;Acc:103231470]	750.125	0.479722	0.0782295	6.13223	8.67e-10	7.02e-09
ENSCSAG00000019112	FOXC1	protein_coding	17	70534821	70536476	forkhead box C1 [Source:NCBI gene;Acc:103222303]	212.249	0.788747	0.128664	6.1303	8.77e-10	7.1e-09
ENSCSAG00000004893	FAM160B1	protein_coding	9	107690957	107737160	family with sequence similarity 160 member B1 [Source:HGNC Symbol;Acc:HGNC:29320]	370.435	0.632468	0.103181	6.12967	8.81e-10	7.12e-09
ENSCSAG00000013465	ZFHX4	protein_coding	8	72208282	72396818	zinc finger homeobox 4 [Source:HGNC Symbol;Acc:HGNC:30939]	98.5192	1.13443	0.185255	6.12365	9.15e-10	7.39e-09
ENSCSAG00000013928	DHX35	protein_coding	2	24709054	24789520	DEAH-box helicase 35 [Source:HGNC Symbol;Acc:HGNC:15861]	438.791	0.571851	0.0934849	6.11704	9.53e-10	7.7e-09
ENSCSAG00000004783	USB1	protein_coding	5	43932847	43957074	U6 snRNA biogenesis phosphodiesterase 1 [Source:HGNC Symbol;Acc:HGNC:25792]	534.965	-0.537494	0.0879082	-6.11427	9.7e-10	7.83e-09
ENSCSAG00000013830	LACTB2	protein_coding	8	66370596	66406406	lactamase beta 2 [Source:HGNC Symbol;Acc:HGNC:18512]	731.144	-0.48461	0.0793063	-6.11061	9.92e-10	8.01e-09
ENSCSAG00000001891	TSEN34	protein_coding	6	46868055	46871739	tRNA splicing endonuclease subunit 34 [Source:HGNC Symbol;Acc:HGNC:15506]	818.167	-0.44974	0.0736408	-6.10721	1.01e-09	8.17e-09
ENSCSAG00000017927	FHOD3	protein_coding	18	44049837	44540760	formin homology 2 domain containing 3 [Source:NCBI gene;Acc:103222526]	571.691	0.4953	0.081167	6.10223	1.05e-09	8.43e-09
ENSCSAG00000018229	CNDP2	protein_coding	18	5375729	5397100	carnosine dipeptidase 2 [Source:NCBI gene;Acc:103244083]	1172.57	-0.424857	0.0696476	-6.10009	1.06e-09	8.53e-09
ENSCSAG00000000746	ZBTB48	protein_coding	20	125157860	125167014	zinc finger and BTB domain containing 48 [Source:NCBI gene;Acc:103225687]	246.988	0.733263	0.120235	6.09859	1.07e-09	8.61e-09
ENSCSAG00000005027	ATP5F1B	protein_coding	11	52587143	52600756	ATP synthase F1 subunit beta [Source:HGNC Symbol;Acc:HGNC:830]	10939.7	-0.216498	0.0355457	-6.09068	1.12e-09	9.04e-09
ENSCSAG00000010719	RNF38	protein_coding	12	44185500	44225491	ring finger protein 38 [Source:HGNC Symbol;Acc:HGNC:18052]	610.717	0.502401	0.0824927	6.09025	1.13e-09	9.06e-09
ENSCSAG00000008766	PDLIM7	protein_coding	23	79493927	79508714	PDZ and LIM domain 7 [Source:HGNC Symbol;Acc:HGNC:22958]	1287.98	-0.370666	0.0608733	-6.08914	1.14e-09	9.12e-09
ENSCSAG00000007698	USP22	protein_coding	16	19107508	19151603	ubiquitin specific peptidase 22 [Source:HGNC Symbol;Acc:HGNC:12621]	3014.7	0.290327	0.0476984	6.08672	1.15e-09	9.25e-09
ENSCSAG00000018039	MIPEP	protein_coding	3	3578193	3726746	mitochondrial intermediate peptidase [Source:NCBI gene;Acc:103249000]	541.184	-0.52794	0.0867605	-6.08503	1.16e-09	9.34e-09
ENSCSAG00000006616	WDR83OS	protein_coding	6	11356544	11357884	WD repeat domain 83 opposite strand [Source:HGNC Symbol;Acc:HGNC:30203]	634.156	-0.487419	0.0801032	-6.08489	1.17e-09	9.35e-09
ENSCSAG00000001879	PUS1	protein_coding	11	127308053	127328301	pseudouridine synthase 1 [Source:HGNC Symbol;Acc:HGNC:15508]	522.94	0.53415	0.0877913	6.08432	1.17e-09	9.37e-09
ENSCSAG00000010249	GPR37	protein_coding	21	93486702	93507056	G protein-coupled receptor 37 [Source:NCBI gene;Acc:103226828]	147.12	0.918648	0.151008	6.08345	1.18e-09	9.42e-09
ENSCSAG00000002872	SELPLG	protein_coding	11	103824325	103825623	selectin P ligand [Source:HGNC Symbol;Acc:HGNC:10722]	111.819	1.11548	0.183416	6.08166	1.19e-09	9.52e-09
ENSCSAG00000006719	ZNF627	protein_coding	6	10527281	10530653	zinc finger protein 627 [Source:HGNC Symbol;Acc:HGNC:30570]	89.0369	1.24846	0.205299	6.08117	1.19e-09	9.54e-09
ENSCSAG00000012917	DYNC2LI1	protein_coding	14	63440155	63481479	dynein cytoplasmic 2 light intermediate chain 1 [Source:HGNC Symbol;Acc:HGNC:24595]	849.946	-0.499781	0.0821876	-6.08098	1.19e-09	9.55e-09
ENSCSAG00000002322	ETV3	protein_coding	20	6736327	6753544	ETS variant transcription factor 3 [Source:NCBI gene;Acc:103223812]	615.505	0.479147	0.0789071	6.07229	1.26e-09	1.01e-08
ENSCSAG00000008803	ZNF106	protein_coding	26	40486913	40563332	zinc finger protein 106 [Source:NCBI gene;Acc:103245768]	892.368	0.417277	0.0687356	6.07076	1.27e-09	1.02e-08
ENSCSAG00000001557	CSF1	protein_coding	20	23621881	23631789	colony stimulating factor 1 [Source:HGNC Symbol;Acc:HGNC:2432]	134.969	1.01012	0.166403	6.07036	1.28e-09	1.02e-08
ENSCSAG00000016198	RNF181	protein_coding	14	21555903	21561938	ring finger protein 181 [Source:HGNC Symbol;Acc:HGNC:28037]	504.481	-0.547316	0.0902031	-6.0676	1.3e-09	1.04e-08
ENSCSAG00000011188	MRPL50	protein_coding	12	38042317	38050527	mitochondrial ribosomal protein L50 [Source:HGNC Symbol;Acc:HGNC:16654]	189.769	-0.873201	0.144042	-6.06213	1.34e-09	1.07e-08
ENSCSAG00000001218	NASP	protein_coding	20	87180453	87215939	nuclear autoantigenic sperm protein [Source:HGNC Symbol;Acc:HGNC:7644]	1917.07	-0.33328	0.054986	-6.06119	1.35e-09	1.08e-08
ENSCSAG00000017071	UNC45A	protein_coding	29	8908141	8923031	unc-45 myosin chaperone A [Source:NCBI gene;Acc:103231180]	1057.52	-0.423682	0.0698998	-6.06128	1.35e-09	1.08e-08
ENSCSAG00000001582	DDX20	protein_coding	20	21839223	21853601	DEAD-box helicase 20 [Source:NCBI gene;Acc:103224216]	617.267	0.481724	0.0795095	6.05869	1.37e-09	1.09e-08
ENSCSAG00000002474	PRMT1	protein_coding	6	42854918	42863014	protein arginine methyltransferase 1 [Source:HGNC Symbol;Acc:HGNC:5187]	963.291	-0.452207	0.0746455	-6.05806	1.38e-09	1.1e-08
ENSCSAG00000005816	TEF	protein_coding	19	23910119	23940043	TEF transcription factor, PAR bZIP family member [Source:NCBI gene;Acc:103223378]	206.421	0.846769	0.139822	6.05607	1.39e-09	1.11e-08
ENSCSAG00000017682	ZNF12	protein_coding	28	15903481	15910594	zinc finger protein 12 [Source:HGNC Symbol;Acc:HGNC:12902]	307.181	0.731098	0.120795	6.05237	1.43e-09	1.13e-08
ENSCSAG00000015968	DHX30	protein_coding	22	9206175	9239372	DExH-box helicase 30 [Source:NCBI gene;Acc:103227564]	1515.88	0.363461	0.0600647	6.05115	1.44e-09	1.14e-08
ENSCSAG00000008145	RAB1B	protein_coding	1	7989101	7998105	RAB1B, member RAS oncogene family [Source:NCBI gene;Acc:103223866]	1249.99	-0.373371	0.0617145	-6.04997	1.45e-09	1.15e-08
ENSCSAG00000007388	FAM162A	protein_coding	22	58449189	58476959	family with sequence similarity 162 member A [Source:NCBI gene;Acc:103228187]	370.292	-0.629398	0.104078	-6.04737	1.47e-09	1.17e-08
ENSCSAG00000007291	TFAM	protein_coding	9	72904637	72914397	transcription factor A, mitochondrial [Source:HGNC Symbol;Acc:HGNC:11741]	457.821	-0.574964	0.0951307	-6.04393	1.5e-09	1.19e-08
ENSCSAG00000006472	ZKSCAN2	protein_coding	5	22947510	22968918	zinc finger with KRAB and SCAN domains 2 [Source:HGNC Symbol;Acc:HGNC:25677]	296.346	0.69182	0.114518	6.04115	1.53e-09	1.21e-08
ENSCSAG00000009626	KHSRP	protein_coding	6	6018195	6029888	KH-type splicing regulatory protein [Source:HGNC Symbol;Acc:HGNC:6316]	3788.93	-0.273704	0.0453155	-6.03997	1.54e-09	1.22e-08
ENSCSAG00000000801	CLCN6	protein_coding	20	119948448	119987419	chloride voltage-gated channel 6 [Source:NCBI gene;Acc:103225597]	276.293	0.685263	0.113457	6.03986	1.54e-09	1.22e-08
ENSCSAG00000000933	GALE	protein_coding	20	108886161	108892562	UDP-galactose-4-epimerase [Source:NCBI gene;Acc:103225388]	1218.64	-0.382048	0.0632583	-6.03949	1.55e-09	1.22e-08
ENSCSAG00000007877	HKDC1	protein_coding	9	62052027	62099221	hexokinase domain containing 1 [Source:HGNC Symbol;Acc:HGNC:23302]	4068.24	-0.279444	0.0462741	-6.03889	1.55e-09	1.22e-08
ENSCSAG00000011980	ADAM10	protein_coding	26	24768915	24919009	ADAM metallopeptidase domain 10 [Source:NCBI gene;Acc:103245557]	1370.23	-0.432346	0.0716436	-6.03467	1.59e-09	1.26e-08
ENSCSAG00000007672	RHBDD1	protein_coding	10	112882789	113020732	rhomboid domain containing 1 [Source:HGNC Symbol;Acc:HGNC:23081]	218.714	-0.807102	0.133772	-6.03341	1.61e-09	1.26e-08
ENSCSAG00000017012	NIPBL	protein_coding	4	35829386	35941271	NIPBL cohesin loading factor [Source:HGNC Symbol;Acc:HGNC:28862]	1348.3	0.466327	0.0773156	6.03148	1.62e-09	1.28e-08
ENSCSAG00000008997	KDM4C	protein_coding	12	72347071	72761666	lysine demethylase 4C [Source:HGNC Symbol;Acc:HGNC:17071]	256.507	0.704993	0.117038	6.02362	1.71e-09	1.34e-08
ENSCSAG00000009834	DDX58	protein_coding	12	47729076	47799570	DExD/H-box helicase 58 [Source:HGNC Symbol;Acc:HGNC:19102]	148.911	0.998357	0.165887	6.0183	1.76e-09	1.38e-08
ENSCSAG00000004289	PYURF	protein_coding	7	36882372	36885186	PIGY upstream reading frame [Source:HGNC Symbol;Acc:HGNC:44317]	849.071	-0.422018	0.0701345	-6.01727	1.77e-09	1.39e-08
ENSCSAG00000008063	DRAP1	protein_coding	1	8335949	8338446	DR1 associated protein 1 [Source:NCBI gene;Acc:103225501]	639.351	-0.489199	0.0813057	-6.01678	1.78e-09	1.4e-08
ENSCSAG00000005675	AMBRA1	protein_coding	1	18734926	18932785	autophagy and beclin 1 regulator 1 [Source:NCBI gene;Acc:103236448]	693.866	0.457678	0.0761348	6.01141	1.84e-09	1.44e-08
ENSCSAG00000009258	TBC1D8B	protein_coding	X	94639363	94706308	TBC1 domain family member 8B [Source:NCBI gene;Acc:103232447]	408.084	-0.622354	0.10354	-6.01074	1.85e-09	1.45e-08
ENSCSAG00000006697	SLC4A2	protein_coding	21	119241490	119263193	solute carrier family 4 member 2 [Source:NCBI gene;Acc:103227241]	3028.28	-0.285736	0.0475748	-6.00603	1.9e-09	1.49e-08
ENSCSAG00000005177	SVIP	protein_coding	1	42185121	42195006	small VCP interacting protein [Source:NCBI gene;Acc:103238741]	799.065	-0.520814	0.0867413	-6.00422	1.92e-09	1.51e-08
ENSCSAG00000008693	NDUFV1	protein_coding	1	6648520	6656172	NADH:ubiquinone oxidoreductase core subunit V1 [Source:NCBI gene;Acc:103216555]	1323.65	-0.384375	0.0640589	-6.00033	1.97e-09	1.54e-08
ENSCSAG00000008801	AK3	protein_coding	12	74801671	74835475	adenylate kinase 3 [Source:HGNC Symbol;Acc:HGNC:17376]	2002.25	-0.318087	0.053018	-5.99961	1.98e-09	1.55e-08
ENSCSAG00000015098	GMCL1	protein_coding	14	37241305	37294655	germ cell-less 1, spermatogenesis associated [Source:HGNC Symbol;Acc:HGNC:23843]	610.229	-0.552841	0.0921797	-5.99742	2e-09	1.57e-08
ENSCSAG00000013011	COX16	protein_coding	24	47565472	47598525	COX16, cytochrome c oxidase assembly homolog [Source:NCBI gene;Acc:103229262]	365.289	-0.661634	0.110322	-5.9973	2.01e-09	1.57e-08
ENSCSAG00000011993	DGCR8	protein_coding	19	5629684	5652191	DGCR8 microprocessor complex subunit [Source:NCBI gene;Acc:103222984]	389.563	0.579688	0.0966743	5.9963	2.02e-09	1.58e-08
ENSCSAG00000013283	ITPA	protein_coding	2	33873339	33893556	inosine triphosphatase [Source:NCBI gene;Acc:103247209]	387.967	-0.604017	0.10085	-5.98928	2.11e-09	1.64e-08
ENSCSAG00000015890	SUCLG1	protein_coding	14	22712661	22748845	succinate-CoA ligase alpha subunit [Source:HGNC Symbol;Acc:HGNC:11449]	1430.93	-0.365467	0.0610365	-5.98767	2.13e-09	1.66e-08
ENSCSAG00000008397	HMGN1	protein_coding	2	83297315	83303581	high mobility group nucleosome binding domain 1 [Source:HGNC Symbol;Acc:HGNC:4984]	2415.45	-0.288612	0.0482161	-5.9858	2.15e-09	1.68e-08
ENSCSAG00000000279	ZBTB21	protein_coding	2	85875805	85879005	zinc finger and BTB domain containing 21 [Source:NCBI gene;Acc:103219287]	227.324	0.747637	0.124926	5.98463	2.17e-09	1.69e-08
ENSCSAG00000009585	MTMR3	protein_coding	19	12843491	12912121	myotubularin related protein 3 [Source:NCBI gene;Acc:103223153]	450.261	0.579871	0.0969499	5.98114	2.22e-09	1.72e-08
ENSCSAG00000007263	PXDC1	protein_coding	17	68428348	68458360	PX domain containing 1 [Source:NCBI gene;Acc:103222266]	671.991	0.459264	0.0767884	5.9809	2.22e-09	1.73e-08
ENSCSAG00000008579	SEC61A1	protein_coding	22	52976872	52992039	SEC61 translocon alpha 1 subunit [Source:HGNC Symbol;Acc:HGNC:18276]	4138.07	-0.254797	0.0426112	-5.97957	2.24e-09	1.74e-08
ENSCSAG00000002550	NFE2L1	protein_coding	16	68449898	68461190	nuclear factor, erythroid 2 like 1 [Source:HGNC Symbol;Acc:HGNC:7781]	2104.48	-0.30581	0.0511479	-5.97893	2.25e-09	1.74e-08
ENSCSAG00000005353	ATP5MD	protein_coding	9	96432668	96442067	ATP synthase membrane subunit DAPIT [Source:HGNC Symbol;Acc:HGNC:30889]	571.815	-0.509759	0.0852928	-5.97658	2.28e-09	1.77e-08
ENSCSAG00000008622	RPN1	protein_coding	22	52391813	52417575	ribophorin I [Source:NCBI gene;Acc:103228090]	3712.84	-0.271328	0.0454424	-5.97081	2.36e-09	1.83e-08
ENSCSAG00000009017	HS3ST3B1	protein_coding	16	13604297	13653242	heparan sulfate-glucosamine 3-sulfotransferase 3B1 [Source:HGNC Symbol;Acc:HGNC:5198]	244.868	0.707927	0.118582	5.96994	2.37e-09	1.84e-08
ENSCSAG00000011977	ATXN7	protein_coding	22	24945248	25033687	ataxin 7 [Source:HGNC Symbol;Acc:HGNC:10560]	179.279	0.843634	0.141438	5.9647	2.45e-09	1.9e-08
ENSCSAG00000004496	BMP2K	protein_coding	7	27270000	27358598	BMP2 inducible kinase [Source:HGNC Symbol;Acc:HGNC:18041]	570.527	0.500618	0.0839572	5.96277	2.48e-09	1.92e-08
ENSCSAG00000015043	SEC63	protein_coding	13	65902956	65996514	SEC63 homolog, protein translocation regulator [Source:HGNC Symbol;Acc:HGNC:21082]	2288	-0.326723	0.0548004	-5.96206	2.49e-09	1.93e-08
ENSCSAG00000012227	TMEM63B	protein_coding	17	28009118	28030855	transmembrane protein 63B [Source:NCBI gene;Acc:103221440]	563.795	0.515317	0.0864535	5.96063	2.51e-09	1.94e-08
ENSCSAG00000019720	KIF4B	protein_coding	23	57459953	57463657	kinesin family member 4B [Source:NCBI gene;Acc:103244846]	556.271	-0.511607	0.0858798	-5.95725	2.57e-09	1.98e-08
ENSCSAG00000003940	SEC24B	protein_coding	7	57387167	57462276	SEC24 homolog B, COPII coat complex component [Source:HGNC Symbol;Acc:HGNC:10704]	773.909	0.452764	0.0760151	5.95624	2.58e-09	1.99e-08
ENSCSAG00000015650	TMED4	protein_coding	21	14095538	14098321	transmembrane p24 trafficking protein 4 [Source:NCBI gene;Acc:103226132]	496.976	-0.55352	0.0930152	-5.95085	2.67e-09	2.06e-08
ENSCSAG00000012694	SKIL	protein_coding	15	19022017	19057004	SKI like proto-oncogene [Source:HGNC Symbol;Acc:HGNC:10897]	1690.4	0.425236	0.0715242	5.94535	2.76e-09	2.13e-08
ENSCSAG00000001563	RBM15	protein_coding	20	23193349	23199524	RNA binding motif protein 15 [Source:NCBI gene;Acc:103224251]	129.724	0.998167	0.168062	5.93926	2.86e-09	2.21e-08
ENSCSAG00000005466	CALCOCO1	protein_coding	11	49814007	49833632	calcium binding and coiled-coil domain 1 [Source:HGNC Symbol;Acc:HGNC:29306]	345.679	-0.63498	0.106939	-5.93775	2.89e-09	2.22e-08
ENSCSAG00000016575	PPARGC1A	protein_coding	27	26465499	26564582	PPARG coactivator 1 alpha [Source:NCBI gene;Acc:103246278]	363.374	0.60879	0.102541	5.93702	2.9e-09	2.23e-08
ENSCSAG00000017756	BAIAP2L1	protein_coding	28	14769838	14870062	BAR/IMD domain containing adaptor protein 2 like 1 [Source:HGNC Symbol;Acc:HGNC:21649]	537.121	0.50426	0.0849704	5.93454	2.95e-09	2.27e-08
ENSCSAG00000007613	UBQLN1	protein_coding	12	94461972	94511747	ubiquilin 1 [Source:HGNC Symbol;Acc:HGNC:12508]	1453.91	-0.336162	0.0566876	-5.93009	3.03e-09	2.33e-08
ENSCSAG00000011801	SPTLC3	protein_coding	2	41900447	42070112	serine palmitoyltransferase long chain base subunit 3 [Source:NCBI gene;Acc:103214399]	367.66	-0.668153	0.11271	-5.92805	3.07e-09	2.35e-08
ENSCSAG00000009676	EOMES	protein_coding	15	72257615	72263264	eomesodermin [Source:HGNC Symbol;Acc:HGNC:3372]	103.191	1.12726	0.190172	5.92757	3.07e-09	2.36e-08
ENSCSAG00000003476	ACTR6	protein_coding	11	95519318	95544193	actin related protein 6 [Source:HGNC Symbol;Acc:HGNC:24025]	254.36	-0.795322	0.134292	-5.92235	3.17e-09	2.44e-08
ENSCSAG00000016674	UCKL1	protein_coding	2	282365	299099	uridine-cytidine kinase 1 like 1 [Source:NCBI gene;Acc:103242413]	674.909	0.45806	0.0773637	5.92087	3.2e-09	2.46e-08
ENSCSAG00000011537	PPP2R5D	protein_coding	17	29145918	29174997	protein phosphatase 2 regulatory subunit B'delta [Source:HGNC Symbol;Acc:HGNC:9312]	986.436	-0.398623	0.067332	-5.92026	3.21e-09	2.46e-08
ENSCSAG00000012763	TMEM67	protein_coding	8	88726837	88792049	transmembrane protein 67 [Source:HGNC Symbol;Acc:HGNC:28396]	438.547	-0.595645	0.100633	-5.919	3.24e-09	2.48e-08
ENSCSAG00000013538	TTC7A	protein_coding	14	60118750	60250167	tetratricopeptide repeat domain 7A [Source:HGNC Symbol;Acc:HGNC:19750]	1268.18	0.367296	0.0620988	5.9147	3.32e-09	2.54e-08
ENSCSAG00000014765	COMMD10	protein_coding	23	19373864	19448138	COMM domain containing 10 [Source:HGNC Symbol;Acc:HGNC:30201]	189.124	-0.861535	0.145751	-5.91101	3.4e-09	2.6e-08
ENSCSAG00000015662	OGDH	protein_coding	21	13973845	14070731	oxoglutarate dehydrogenase [Source:NCBI gene;Acc:103226133]	2247.74	-0.309522	0.0523697	-5.91033	3.41e-09	2.61e-08
ENSCSAG00000008714	GAREM2	protein_coding	14	81471013	81485979	GRB2 associated regulator of MAPK1 subtype 2 [Source:HGNC Symbol;Acc:HGNC:27172]	353.313	0.634573	0.107392	5.90891	3.44e-09	2.63e-08
ENSCSAG00000014803	TXLNG	protein_coding	X	15213156	15265635	taxilin gamma [Source:HGNC Symbol;Acc:HGNC:18578]	261.61	0.688557	0.116569	5.90687	3.49e-09	2.66e-08
ENSCSAG00000015205	ADNP	protein_coding	2	13039866	13081161	activity dependent neuroprotector homeobox [Source:NCBI gene;Acc:103244305]	2279.94	0.321417	0.0544226	5.90595	3.51e-09	2.67e-08
ENSCSAG00000013209	CDC23	protein_coding	23	40855362	40892385	cell division cycle 23 [Source:NCBI gene;Acc:103244615]	812.934	-0.4299	0.0727928	-5.90581	3.51e-09	2.67e-08
ENSCSAG00000016736	PCDH7	protein_coding	27	19626955	19630833	protocadherin 7 [Source:HGNC Symbol;Acc:HGNC:8659]	1105.69	0.392035	0.0664013	5.90403	3.55e-09	2.7e-08
ENSCSAG00000017633	USP14	protein_coding	18	59568844	59621476	ubiquitin specific peptidase 14 [Source:NCBI gene;Acc:103222671]	1058	-0.408914	0.0692597	-5.90408	3.55e-09	2.7e-08
ENSCSAG00000004634	DYNC1LI2	protein_coding	5	52419479	52448901	dynein cytoplasmic 1 light intermediate chain 2 [Source:HGNC Symbol;Acc:HGNC:2966]	605.988	-0.485895	0.0823301	-5.90179	3.6e-09	2.73e-08
ENSCSAG00000005342	FKBP8	protein_coding	6	17007390	17017714	FKBP prolyl isomerase 8 [Source:HGNC Symbol;Acc:HGNC:3724]	1950.33	-0.315726	0.0535386	-5.89716	3.7e-09	2.81e-08
ENSCSAG00000006282	APOBR	protein_coding	5	26342806	26348837	apolipoprotein B receptor [Source:HGNC Symbol;Acc:HGNC:24087]	83.3521	1.28549	0.21801	5.89649	3.71e-09	2.82e-08
ENSCSAG00000006318	NDUFB7	protein_coding	6	13225006	13230630	NADH:ubiquinone oxidoreductase subunit B7 [Source:HGNC Symbol;Acc:HGNC:7702]	580.248	-0.503524	0.0854124	-5.89521	3.74e-09	2.84e-08
ENSCSAG00000008698	SETD4	protein_coding	2	80062040	80085474	SET domain containing 4 [Source:NCBI gene;Acc:103218534]	188.561	0.802924	0.136207	5.89489	3.75e-09	2.84e-08
ENSCSAG00000006704	ZNF441	protein_coding	6	10677518	10687749	zinc finger protein 441 [Source:HGNC Symbol;Acc:HGNC:20875]	94.5759	1.26979	0.215576	5.8902	3.86e-09	2.92e-08
ENSCSAG00000000632	B3GALT6	protein_coding	20	130211718	130212707	beta-1,3-galactosyltransferase 6 [Source:NCBI gene;Acc:103225816]	166.72	0.846811	0.143821	5.88796	3.91e-09	2.96e-08
ENSCSAG00000002787	ZNF276	protein_coding	5	75057253	75073023	zinc finger protein 276 [Source:HGNC Symbol;Acc:HGNC:23330]	222.069	0.784542	0.133319	5.88471	3.99e-09	3.02e-08
ENSCSAG00000016473	TOX4	protein_coding	29	21945901	21965740	TOX high mobility group box family member 4 [Source:NCBI gene;Acc:103231390]	839.39	-0.413081	0.0702106	-5.88346	4.02e-09	3.04e-08
ENSCSAG00000016034	ZSWIM6	protein_coding	4	57641418	57718484	zinc finger SWIM-type containing 6 [Source:HGNC Symbol;Acc:HGNC:29316]	336.951	0.605004	0.102874	5.881	4.08e-09	3.08e-08
ENSCSAG00000005825	ZNF629	protein_coding	5	27466162	27472607	zinc finger protein 629 [Source:HGNC Symbol;Acc:HGNC:29008]	820.05	0.422529	0.0718915	5.87732	4.17e-09	3.15e-08
ENSCSAG00000011730	SNW1	protein_coding	24	54977083	55019988	SNW domain containing 1 [Source:NCBI gene;Acc:103229400]	714.257	-0.458274	0.0779757	-5.87715	4.17e-09	3.15e-08
ENSCSAG00000015235	NDUFAF3	protein_coding	22	10421996	10423510	NADH:ubiquinone oxidoreductase complex assembly factor 3 [Source:NCBI gene;Acc:103227612]	583.063	-0.504562	0.0859627	-5.86954	4.37e-09	3.29e-08
ENSCSAG00000003530	TGFB1	protein_coding	6	35648677	35674365	transforming growth factor beta 1 [Source:HGNC Symbol;Acc:HGNC:11766]	3164.17	0.280011	0.0477191	5.8679	4.41e-09	3.32e-08
ENSCSAG00000007134	LPCAT4	protein_coding	26	48538892	48548648	lysophosphatidylcholine acyltransferase 4 [Source:NCBI gene;Acc:103245902]	548.427	0.48849	0.0832896	5.86496	4.49e-09	3.38e-08
ENSCSAG00000007774	VPS35L	protein_coding	5	17837883	17984298	VPS35 endosomal protein sorting factor like [Source:HGNC Symbol;Acc:HGNC:24641]	2268.51	-0.329179	0.0561446	-5.86306	4.54e-09	3.42e-08
ENSCSAG00000018224	TIMM21	protein_coding	18	5734091	5745267	translocase of inner mitochondrial membrane 21 [Source:NCBI gene;Acc:103244093]	422.706	-0.58554	0.0998995	-5.86129	4.59e-09	3.45e-08
ENSCSAG00000002031	YY1AP1	protein_coding	20	8173954	8200960	YY1 associated protein 1 [Source:HGNC Symbol;Acc:HGNC:30935]	647.141	0.447933	0.0764671	5.85785	4.69e-09	3.52e-08
ENSCSAG00000001816	MRPL9	protein_coding	20	11922239	11962254	mitochondrial ribosomal protein L9 [Source:NCBI gene;Acc:103224022]	385.899	-0.609682	0.104112	-5.85599	4.74e-09	3.56e-08
ENSCSAG00000012030	RASAL2	protein_coding	25	50840184	50941942	RAS protein activator like 2 [Source:HGNC Symbol;Acc:HGNC:9874]	257.449	0.685815	0.11716	5.85369	4.81e-09	3.6e-08
ENSCSAG00000018112	OTUD7B	protein_coding	KE148049.1	439726	512790	OTU deubiquitinase 7B [Source:NCBI gene;Acc:103247180]	1246.51	0.355868	0.0608187	5.85129	4.88e-09	3.65e-08
ENSCSAG00000015584	WDR5	protein_coding	12	3983013	4007119	WD repeat domain 5 [Source:HGNC Symbol;Acc:HGNC:12757]	1244.38	0.348081	0.0594907	5.85102	4.89e-09	3.66e-08
ENSCSAG00000015811	PMPCA	protein_coding	12	1776983	1791787	peptidase, mitochondrial processing alpha subunit [Source:HGNC Symbol;Acc:HGNC:18667]	1234.39	-0.367966	0.0628912	-5.85084	4.89e-09	3.66e-08
ENSCSAG00000014952	NREP	protein_coding	23	15064445	15093992	neuronal regeneration related protein [Source:NCBI gene;Acc:103244328]	829.93	-0.428332	0.0732157	-5.85028	4.91e-09	3.67e-08
ENSCSAG00000010926	SERPINA1	protein_coding	24	72156784	72163500	serpin family A member 1 [Source:NCBI gene;Acc:103229609]	961.95	-0.394006	0.067375	-5.84795	4.98e-09	3.72e-08
ENSCSAG00000017030	IQGAP1	protein_coding	29	9362926	9485526	ras GTPase-activating-like protein IQGAP1 [Source:NCBI gene;Acc:103231194]	10428.7	-0.224116	0.0383382	-5.84576	5.04e-09	3.77e-08
ENSCSAG00000009519	SLC39A7	protein_coding	17	38870609	38873909	solute carrier family 39 member 7 [Source:NCBI gene;Acc:103221676]	674.093	-0.459111	0.0786033	-5.84086	5.19e-09	3.88e-08
ENSCSAG00000011173	ERCC6L	protein_coding	X	62013362	62017609	ERCC excision repair 6 like, spindle assembly checkpoint helicase [Source:HGNC Symbol;Acc:HGNC:20794]	435.125	-0.555774	0.0952321	-5.83599	5.35e-09	3.99e-08
ENSCSAG00000012747	BET1	protein_coding	21	55014079	55024964	Bet1 golgi vesicular membrane trafficking protein [Source:NCBI gene;Acc:103226537]	426.816	-0.579458	0.0993459	-5.83273	5.45e-09	4.06e-08
ENSCSAG00000015362	NEK2	protein_coding	25	17829546	17842463	NIMA related kinase 2 [Source:NCBI gene;Acc:103230133]	330.439	-0.648611	0.111211	-5.83226	5.47e-09	4.07e-08
ENSCSAG00000007822	SCYL1	protein_coding	1	8700973	8714763	SCY1 like pseudokinase 1 [Source:NCBI gene;Acc:103228854]	995.538	0.396375	0.0679743	5.83125	5.5e-09	4.1e-08
ENSCSAG00000013128	MIER2	protein_coding	6	35071	60039	MIER family member 2 [Source:HGNC Symbol;Acc:HGNC:29210]	262.387	0.669097	0.114757	5.83055	5.52e-09	4.11e-08
ENSCSAG00000006367	PRKACA	protein_coding	6	12727643	12758915	protein kinase cAMP-activated catalytic subunit alpha [Source:HGNC Symbol;Acc:HGNC:9380]	353.857	-0.616977	0.105862	-5.82812	5.61e-09	4.17e-08
ENSCSAG00000016447	NCKAP5	protein_coding	10	16942071	17684017	NCK associated protein 5 [Source:HGNC Symbol;Acc:HGNC:29847]	1368.73	0.374276	0.0642304	5.82709	5.64e-09	4.19e-08
ENSCSAG00000008290	ATAD2B	protein_coding	14	83738288	83908485	ATPase family AAA domain containing 2B [Source:HGNC Symbol;Acc:HGNC:29230]	491.591	0.535816	0.0920111	5.82339	5.77e-09	4.28e-08
ENSCSAG00000007974	RECQL	protein_coding	11	21331584	21366979	RecQ like helicase [Source:HGNC Symbol;Acc:HGNC:9948]	650.694	-0.482712	0.0829003	-5.8228	5.79e-09	4.3e-08
ENSCSAG00000005411	TRIM8	protein_coding	9	95672648	95689247	tripartite motif containing 8 [Source:HGNC Symbol;Acc:HGNC:15579]	4540.61	0.24727	0.0424728	5.82185	5.82e-09	4.32e-08
ENSCSAG00000003218	TRAPPC6A	protein_coding	6	38619237	38638580	trafficking protein particle complex 6A [Source:HGNC Symbol;Acc:HGNC:23069]	179.299	-0.865371	0.148652	-5.82146	5.83e-09	4.33e-08
ENSCSAG00000002354	ZNF473	protein_coding	6	43165871	43187219	zinc finger protein 473 [Source:HGNC Symbol;Acc:HGNC:23239]	574.032	0.478939	0.0823324	5.81713	5.99e-09	4.43e-08
ENSCSAG00000012956	PON2	protein_coding	21	53607541	53639896	paraoxonase 2 [Source:HGNC Symbol;Acc:HGNC:9205]	731.724	-0.461148	0.0792813	-5.8166	6.01e-09	4.45e-08
ENSCSAG00000008602	RNF168	protein_coding	15	90702765	90737687	ring finger protein 168 [Source:HGNC Symbol;Acc:HGNC:26661]	330.796	0.620624	0.106712	5.81586	6.03e-09	4.46e-08
ENSCSAG00000008411	LRFN4	protein_coding	1	7402779	7409959	leucine rich repeat and fibronectin type III domain containing 4 [Source:NCBI gene;Acc:103219795]	1148.23	0.373044	0.0641725	5.81314	6.13e-09	4.53e-08
ENSCSAG00000011887	DCAF13	protein_coding	8	98271645	98297716	DDB1 and CUL4 associated factor 13 [Source:HGNC Symbol;Acc:HGNC:24535]	707.095	-0.468534	0.0806102	-5.81234	6.16e-09	4.55e-08
ENSCSAG00000007965	PCNX3	protein_coding	1	8601805	8624394	pecanex 3 [Source:NCBI gene;Acc:103227743]	1649.37	0.332804	0.0572582	5.81233	6.16e-09	4.55e-08
ENSCSAG00000009322	PBX2	protein_coding	17	39842064	39845618	PBX homeobox 2 [Source:NCBI gene;Acc:103221710]	609.607	0.467456	0.0804688	5.80916	6.28e-09	4.63e-08
ENSCSAG00000014034	TRA2B	protein_coding	15	3493541	3513994	transformer 2 beta homolog [Source:HGNC Symbol;Acc:HGNC:10781]	2137.41	-0.288393	0.0496813	-5.80487	6.44e-09	4.75e-08
ENSCSAG00000009193	MRPS25	protein_coding	22	50984775	50997581	mitochondrial ribosomal protein S25 [Source:NCBI gene;Acc:103228056]	369.642	-0.608672	0.104881	-5.80344	6.5e-09	4.79e-08
ENSCSAG00000008055	FOSL1	protein_coding	1	8356836	8364918	FOS like 1, AP-1 transcription factor subunit [Source:NCBI gene;Acc:103225555]	331.761	0.644391	0.111074	5.80148	6.57e-09	4.84e-08
ENSCSAG00000012818	NUP88	protein_coding	16	4792569	4829127	nucleoporin 88 [Source:HGNC Symbol;Acc:HGNC:8067]	849.792	-0.408411	0.0704299	-5.79883	6.68e-09	4.92e-08
ENSCSAG00000012224	ZNF74	protein_coding	19	5302935	5310634	zinc finger protein 74 [Source:HGNC Symbol;Acc:HGNC:13144]	152.005	0.861393	0.148704	5.79266	6.93e-09	5.1e-08
ENSCSAG00000003886	STRADA	protein_coding	16	57550703	57588084	STE20 related adaptor alpha [Source:HGNC Symbol;Acc:HGNC:30172]	555.223	-0.50521	0.0872293	-5.79174	6.97e-09	5.12e-08
ENSCSAG00000017487	RNMT	protein_coding	18	72208648	72243940	RNA guanine-7 methyltransferase [Source:NCBI gene;Acc:103222831]	869.436	-0.404084	0.0698101	-5.78833	7.11e-09	5.23e-08
ENSCSAG00000015669	NELFA	protein_coding	27	46760707	46787090	negative elongation factor complex member A [Source:NCBI gene;Acc:103246475]	515.844	0.507714	0.087718	5.78802	7.12e-09	5.23e-08
ENSCSAG00000000836	RSC1A1	protein_coding	20	116635130	116680403	regulator of solute carriers 1 [Source:HGNC Symbol;Acc:HGNC:10458]	644.195	0.471417	0.0814484	5.78793	7.13e-09	5.23e-08
ENSCSAG00000011290	PLS1	protein_coding	15	47919823	48003805	plastin 1 [Source:HGNC Symbol;Acc:HGNC:9090]	545.081	-0.504699	0.0873021	-5.78107	7.42e-09	5.45e-08
ENSCSAG00000014151	VCPIP1	protein_coding	8	62510808	62546229	valosin containing protein interacting protein 1 [Source:HGNC Symbol;Acc:HGNC:30897]	289.546	0.663832	0.114839	5.78054	7.45e-09	5.46e-08
ENSCSAG00000009870	PPM1G	protein_coding	14	80205458	80230424	protein phosphatase, Mg2+/Mn2+ dependent 1G [Source:HGNC Symbol;Acc:HGNC:9278]	4744.59	0.240941	0.0416857	5.77995	7.47e-09	5.48e-08
ENSCSAG00000006125	HNF1B	protein_coding	16	30036766	30097088	HNF1 homeobox B [Source:HGNC Symbol;Acc:HGNC:11630]	5605.02	0.245069	0.0424052	5.77923	7.5e-09	5.5e-08
ENSCSAG00000014434	PRRC1	protein_coding	23	30464236	30496556	proline rich coiled-coil 1 [Source:NCBI gene;Acc:103244463]	637.35	-0.481661	0.0834006	-5.77527	7.68e-09	5.62e-08
ENSCSAG00000018671	FLRT3	protein_coding	2	43255347	43257296	fibronectin leucine rich transmembrane protein 3 [Source:NCBI gene;Acc:103214491]	415.959	0.565366	0.0979361	5.7728	7.8e-09	5.7e-08
ENSCSAG00000009292	POLR3A	protein_coding	9	53411889	53464668	RNA polymerase III subunit A [Source:HGNC Symbol;Acc:HGNC:30074]	726.49	0.426992	0.0739894	5.77098	7.88e-09	5.76e-08
ENSCSAG00000007017	METTL9	protein_coding	5	20128176	20175564	methyltransferase like 9 [Source:HGNC Symbol;Acc:HGNC:24586]	1821.21	-0.302438	0.0524493	-5.76628	8.1e-09	5.92e-08
ENSCSAG00000005180	CNPY2	protein_coding	11	52268099	52272855	canopy FGF signaling regulator 2 [Source:HGNC Symbol;Acc:HGNC:13529]	501.287	-0.522038	0.0905508	-5.76514	8.16e-09	5.96e-08
ENSCSAG00000006974	ZNF484	protein_coding	12	104904137	104939414	zinc finger protein 484 [Source:HGNC Symbol;Acc:HGNC:23385]	126.073	1.08848	0.188815	5.76479	8.18e-09	5.96e-08
ENSCSAG00000015635	MCCC2	protein_coding	4	65944840	66013663	methylcrotonoyl-CoA carboxylase 2 [Source:HGNC Symbol;Acc:HGNC:6937]	677.965	-0.47033	0.081601	-5.76377	8.23e-09	6e-08
ENSCSAG00000016694	CLASP1	protein_coding	10	8639196	8946968	cytoplasmic linker associated protein 1 [Source:HGNC Symbol;Acc:HGNC:17088]	1338.89	0.341041	0.059173	5.76347	8.24e-09	6e-08
ENSCSAG00000012360	QSOX1	protein_coding	25	49181365	49223741	quiescin sulfhydryl oxidase 1 [Source:NCBI gene;Acc:103230499]	391.88	-0.571906	0.0992433	-5.76267	8.28e-09	6.03e-08
ENSCSAG00000006492	VAMP7	protein_coding	X	129937046	129984119	vesicle associated membrane protein 7 [Source:NCBI gene;Acc:103232866]	1056.14	-0.368462	0.0639744	-5.75953	8.43e-09	6.14e-08
ENSCSAG00000013753	PARP6	protein_coding	26	11182424	11214728	poly(ADP-ribose) polymerase family member 6 [Source:NCBI gene;Acc:103245376]	542.261	0.495762	0.0861755	5.75293	8.77e-09	6.38e-08
ENSCSAG00000007155	RABL3	protein_coding	22	60095066	60136337	RAB, member of RAS oncogene family like 3 [Source:HGNC Symbol;Acc:HGNC:18072]	551.134	-0.512719	0.0891234	-5.75292	8.77e-09	6.38e-08
ENSCSAG00000002945	ZC3H12C	protein_coding	1	101453473	101525596	zinc finger CCCH-type containing 12C [Source:NCBI gene;Acc:103248422]	81.8545	1.20301	0.209208	5.75032	8.91e-09	6.47e-08
ENSCSAG00000001391	RABGGTB	protein_coding	20	57398327	57407712	Rab geranylgeranyltransferase subunit beta [Source:NCBI gene;Acc:103224591]	561.266	0.544872	0.0947678	5.74954	8.95e-09	6.5e-08
ENSCSAG00000011301	TNIP1	protein_coding	23	53587008	53621489	TNFAIP3 interacting protein 1 [Source:NCBI gene;Acc:103244807]	1311.15	0.337304	0.0586706	5.74911	8.97e-09	6.51e-08
ENSCSAG00000015033	SPATA2	protein_coding	2	14075621	14087350	spermatogenesis associated 2 [Source:NCBI gene;Acc:103244516]	225.819	0.737931	0.128399	5.74718	9.07e-09	6.58e-08
ENSCSAG00000008502	CPSF1	protein_coding	8	138602835	138617071	cleavage and polyadenylation specific factor 1 [Source:HGNC Symbol;Acc:HGNC:2324]	3612.62	0.271259	0.0472119	5.74556	9.16e-09	6.64e-08
ENSCSAG00000008846	STARD9	protein_coding	26	40250832	40324816	StAR related lipid transfer domain containing 9 [Source:NCBI gene;Acc:103245762]	250.202	0.688564	0.119878	5.74389	9.25e-09	6.7e-08
ENSCSAG00000015085	ABHD17C	protein_coding	26	2633937	2694831	abhydrolase domain containing 17C [Source:HGNC Symbol;Acc:HGNC:26925]	713.978	0.444682	0.0774197	5.74378	9.26e-09	6.71e-08
ENSCSAG00000015511	CDK19	protein_coding	13	63069864	63293998	cyclin dependent kinase 19 [Source:HGNC Symbol;Acc:HGNC:19338]	829.51	-0.410287	0.0714453	-5.74268	9.32e-09	6.75e-08
ENSCSAG00000001106	ZC3H12A	protein_coding	20	95388477	95397960	zinc finger CCCH-type containing 12A [Source:NCBI gene;Acc:103225099]	275.867	0.67579	0.117745	5.73944	9.5e-09	6.87e-08
ENSCSAG00000013142	FBXO9	protein_coding	17	19469964	19506033	F-box protein 9 [Source:HGNC Symbol;Acc:HGNC:13588]	1200.99	-0.354433	0.0617639	-5.73852	9.55e-09	6.91e-08
ENSCSAG00000000809	TNFRSF1B	protein_coding	20	119590325	119633497	TNF receptor superfamily member 1B [Source:NCBI gene;Acc:103225587]	98.8147	1.0658	0.185815	5.73582	9.7e-09	7.01e-08
ENSCSAG00000012546	HSD17B10	protein_coding	X	49567267	49571292	hydroxysteroid 17-beta dehydrogenase 10 [Source:NCBI gene;Acc:103232017]	780.261	-0.426842	0.0744242	-5.73526	9.74e-09	7.03e-08
ENSCSAG00000011276	AOX1	protein_coding	10	86077791	86166776	aldehyde oxidase 1 [Source:HGNC Symbol;Acc:HGNC:553]	229.12	-0.737199	0.128624	-5.73141	9.96e-09	7.19e-08
ENSCSAG00000011110	TMEM168	protein_coding	21	81566106	81594039	transmembrane protein 168 [Source:HGNC Symbol;Acc:HGNC:25826]	332.195	-0.616763	0.107633	-5.73026	1e-08	7.23e-08
ENSCSAG00000008744	YBX3	protein_coding	11	10500361	10522226	Y-box binding protein 3 [Source:HGNC Symbol;Acc:HGNC:2428]	1396.29	-0.347424	0.0606474	-5.72858	1.01e-08	7.3e-08
ENSCSAG00000012199	RALY	protein_coding	2	38271924	38358379	RALY heterogeneous nuclear ribonucleoprotein [Source:NCBI gene;Acc:103248654]	1580.58	-0.316551	0.0553103	-5.72318	1.05e-08	7.53e-08
ENSCSAG00000005873	ZNF764	protein_coding	5	27254544	27257758	zinc finger protein 764 [Source:HGNC Symbol;Acc:HGNC:28200]	45.0663	1.64658	0.287771	5.72184	1.05e-08	7.59e-08
ENSCSAG00000014949	MAPKAPK2	protein_coding	25	22629729	22681373	MAPK activated protein kinase 2 [Source:NCBI gene;Acc:103230194]	2076.31	0.289856	0.0506843	5.71885	1.07e-08	7.72e-08
ENSCSAG00000009914	TRAP1	protein_coding	5	3340040	3405166	TNF receptor associated protein 1 [Source:HGNC Symbol;Acc:HGNC:16264]	1555.6	-0.321304	0.0561922	-5.71795	1.08e-08	7.76e-08
ENSCSAG00000019505	SOCS6	protein_coding	18	9449740	9451347	suppressor of cytokine signaling 6 [Source:NCBI gene;Acc:103244115]	241.191	0.718822	0.125758	5.71592	1.09e-08	7.85e-08
ENSCSAG00000002633	PFDN2	protein_coding	20	2862738	2880534	prefoldin subunit 2 [Source:NCBI gene;Acc:103223694]	259.857	-0.704202	0.123309	-5.71089	1.12e-08	8.08e-08
ENSCSAG00000016095	TNFAIP6	protein_coding	10	36792514	36814494	TNF alpha induced protein 6 [Source:HGNC Symbol;Acc:HGNC:11898]	414.911	-0.553119	0.0970225	-5.70094	1.19e-08	8.55e-08
ENSCSAG00000009014	ZNF496	protein_coding	25	84314623	84346550	zinc finger protein 496 [Source:NCBI gene;Acc:103230927]	559.418	0.474122	0.083181	5.69989	1.2e-08	8.6e-08
ENSCSAG00000017971	PAN3	protein_coding	3	7249298	7405910	poly(A) specific ribonuclease subunit PAN3 [Source:NCBI gene;Acc:103249075]	858.927	0.421129	0.0738872	5.69962	1.2e-08	8.61e-08
ENSCSAG00000014155	KDM5B	protein_coding	25	26600736	26683632	lysine demethylase 5B [Source:HGNC Symbol;Acc:HGNC:18039]	308.098	0.617506	0.108356	5.69886	1.21e-08	8.64e-08
ENSCSAG00000015835	MARCHF7	protein_coding	10	45121538	45177271	membrane associated ring-CH-type finger 7 [Source:HGNC Symbol;Acc:HGNC:17393]	1064.68	0.416479	0.0730946	5.69781	1.21e-08	8.69e-08
ENSCSAG00000011092	B4GALNT4	protein_coding	1	194757	206519	beta-1,4-N-acetyl-galactosaminyltransferase 4 [Source:NCBI gene;Acc:103239139]	505.486	0.496563	0.0871664	5.69673	1.22e-08	8.74e-08
ENSCSAG00000015978	CLU	protein_coding	8	25703257	25721789	clusterin [Source:HGNC Symbol;Acc:HGNC:2095]	3431.28	-0.257274	0.0451689	-5.69582	1.23e-08	8.77e-08
ENSCSAG00000004273	PHLPP2	protein_coding	5	54767941	54845527	PH domain and leucine rich repeat protein phosphatase 2 [Source:HGNC Symbol;Acc:HGNC:29149]	436.224	0.53985	0.0947795	5.69586	1.23e-08	8.77e-08
ENSCSAG00000013038	RAB11A	protein_coding	26	17682874	17702309	RAB11A, member RAS oncogene family [Source:NCBI gene;Acc:103245458]	564.535	-0.481228	0.0844859	-5.69596	1.23e-08	8.77e-08
ENSCSAG00000016864	ASB7	protein_coding	29	19075293	19115216	ankyrin repeat and SOCS box containing 7 [Source:NCBI gene;Acc:103231280]	321.436	0.616228	0.108193	5.69565	1.23e-08	8.77e-08
ENSCSAG00000002590	ATXN2	protein_coding	11	106705127	106859337	ataxin 2 [Source:HGNC Symbol;Acc:HGNC:10555]	633.454	0.44282	0.0777542	5.69513	1.23e-08	8.8e-08
ENSCSAG00000001728	FIZ1	protein_coding	6	48179524	48185879	FLT3 interacting zinc finger 1 [Source:HGNC Symbol;Acc:HGNC:25917]	213.482	0.718726	0.126214	5.69449	1.24e-08	8.82e-08
ENSCSAG00000010603	TAPBPL	protein_coding	11	6499614	6515027	TAP binding protein like [Source:HGNC Symbol;Acc:HGNC:30683]	392.488	-0.559998	0.0983432	-5.69432	1.24e-08	8.83e-08
ENSCSAG00000017241	SEC11A	protein_coding	29	3669621	3690615	SEC11 homolog A, signal peptidase complex subunit [Source:NCBI gene;Acc:103231108]	983.347	-0.39157	0.0687666	-5.69419	1.24e-08	8.83e-08
ENSCSAG00000000901	EIF4G3	protein_coding	20	111469837	111747416	eukaryotic translation initiation factor 4 gamma 3 [Source:NCBI gene;Acc:103225443]	1918.85	0.310804	0.0545907	5.69334	1.25e-08	8.87e-08
ENSCSAG00000002298	STT3A	protein_coding	1	116734393	116762231	STT3 oligosaccharyltransferase complex catalytic subunit A [Source:NCBI gene;Acc:103248767]	988.899	-0.406337	0.0713781	-5.69274	1.25e-08	8.9e-08
ENSCSAG00000012906	OSGIN2	protein_coding	8	84987441	85013933	oxidative stress induced growth inhibitor family member 2 [Source:HGNC Symbol;Acc:HGNC:1355]	1242.78	0.361558	0.0635195	5.69207	1.26e-08	8.93e-08
ENSCSAG00000003783	FBL	protein_coding	6	34370558	34376836	fibrillarin [Source:HGNC Symbol;Acc:HGNC:3599]	1907.34	-0.332582	0.0584409	-5.6909	1.26e-08	8.98e-08
ENSCSAG00000009321	PPIF	protein_coding	9	52109272	52117483	peptidylprolyl isomerase F [Source:HGNC Symbol;Acc:HGNC:9259]	1184.43	0.342586	0.0602393	5.68708	1.29e-08	9.18e-08
ENSCSAG00000008296	ABHD17B	protein_coding	12	82937238	82985283	abhydrolase domain containing 17B [Source:HGNC Symbol;Acc:HGNC:24278]	377.858	0.558486	0.0982189	5.68614	1.3e-08	9.23e-08
ENSCSAG00000001536	CLCC1	protein_coding	20	24610854	24655653	chloride channel CLIC like 1 [Source:NCBI gene;Acc:103224311]	305.655	-0.662622	0.11655	-5.68529	1.31e-08	9.27e-08
ENSCSAG00000011142	MRPS22	protein_coding	15	51198553	51211532	mitochondrial ribosomal protein S22 [Source:HGNC Symbol;Acc:HGNC:14508]	452.944	-0.543904	0.0956768	-5.6848	1.31e-08	9.29e-08
ENSCSAG00000005802	NDUFS3	protein_coding	1	17733645	17745677	NADH:ubiquinone oxidoreductase core subunit S3 [Source:HGNC Symbol;Acc:HGNC:7710]	613.969	-0.48655	0.0855921	-5.68452	1.31e-08	9.3e-08
ENSCSAG00000013430	SCAF8	protein_coding	13	82271029	82370850	SR-related CTD associated factor 8 [Source:HGNC Symbol;Acc:HGNC:20959]	524.18	0.500924	0.088141	5.68321	1.32e-08	9.36e-08
ENSCSAG00000013510	PIGF	protein_coding	14	60572815	60611085	phosphatidylinositol glycan anchor biosynthesis class F [Source:HGNC Symbol;Acc:HGNC:8962]	616.638	-0.483992	0.0851757	-5.68228	1.33e-08	9.41e-08
ENSCSAG00000017919	ELP2	protein_coding	18	44636318	44681339	elongator acetyltransferase complex subunit 2 [Source:NCBI gene;Acc:103222530]	695.637	-0.443968	0.0782115	-5.67651	1.37e-08	9.72e-08
ENSCSAG00000001217	AKR1A1	protein_coding	20	87228189	87245466	aldo-keto reductase family 1 member A1 [Source:NCBI gene;Acc:103224909]	495.285	-0.506369	0.089222	-5.67538	1.38e-08	9.78e-08
ENSCSAG00000014802	GCH1	protein_coding	24	32027648	32079490	GTP cyclohydrolase 1 [Source:HGNC Symbol;Acc:HGNC:4193]	263.675	0.66158	0.116775	5.66542	1.47e-08	1.04e-07
ENSCSAG00000018202	GTF2IRD1	protein_coding	28	8557528	8601921	GTF2I repeat domain containing 1 [Source:HGNC Symbol;Acc:HGNC:4661]	627.491	0.454871	0.0803427	5.66164	1.5e-08	1.06e-07
ENSCSAG00000009102	AHCTF1	protein_coding	25	83892508	83978935	AT-hook containing transcription factor 1 [Source:HGNC Symbol;Acc:HGNC:24618]	1857.53	0.323611	0.0571731	5.6602	1.51e-08	1.07e-07
ENSCSAG00000010247	NDUFS1	protein_coding	10	91893616	91927592	NADH:ubiquinone oxidoreductase core subunit S1 [Source:HGNC Symbol;Acc:HGNC:7707]	1433.17	-0.327365	0.0578605	-5.65783	1.53e-08	1.08e-07
ENSCSAG00000003973	ECH1	protein_coding	6	33439682	33449272	enoyl-CoA hydratase 1 [Source:HGNC Symbol;Acc:HGNC:3149]	301.172	-0.6522	0.115354	-5.65392	1.57e-08	1.11e-07
ENSCSAG00000011178	PNPLA8	protein_coding	21	77385537	77437860	patatin like phospholipase domain containing 8 [Source:NCBI gene;Acc:103226730]	302.229	-0.651273	0.115261	-5.65042	1.6e-08	1.13e-07
ENSCSAG00000007534	LPIN1	protein_coding	14	95780478	95926419	lipin 1 [Source:HGNC Symbol;Acc:HGNC:13345]	603.475	0.47715	0.0844593	5.64947	1.61e-08	1.13e-07
ENSCSAG00000012209	DPYSL3	protein_coding	23	49945023	50060392	dihydropyrimidinase like 3 [Source:HGNC Symbol;Acc:HGNC:3015]	1540.75	-0.353051	0.0625026	-5.64857	1.62e-08	1.14e-07
ENSCSAG00000012233	IFT80	protein_coding	15	30461526	30577484	intraflagellar transport 80 [Source:HGNC Symbol;Acc:HGNC:29262]	451.627	-0.601837	0.106568	-5.64746	1.63e-08	1.15e-07
ENSCSAG00000002732	BUD13	protein_coding	1	108114197	108138465	BUD13 homolog [Source:NCBI gene;Acc:103248541]	161.198	0.843165	0.149314	5.64691	1.63e-08	1.15e-07
ENSCSAG00000014337	HIBADH	protein_coding	21	30708943	30848332	3-hydroxyisobutyrate dehydrogenase [Source:NCBI gene;Acc:103226305]	543.492	-0.480017	0.0850286	-5.64536	1.65e-08	1.16e-07
ENSCSAG00000008446	MED9	protein_coding	16	16512898	16527875	mediator complex subunit 9 [Source:HGNC Symbol;Acc:HGNC:25487]	217.335	0.713493	0.126424	5.64367	1.66e-08	1.17e-07
ENSCSAG00000001576	WDR77	protein_coding	20	22162692	22172171	WD repeat domain 77 [Source:NCBI gene;Acc:103224225]	735.474	-0.438571	0.0778175	-5.63589	1.74e-08	1.22e-07
ENSCSAG00000017734	FNDC3A	protein_coding	3	26902353	27121008	fibronectin type III domain containing 3A [Source:NCBI gene;Acc:103214417]	776.23	0.491142	0.0871636	5.63471	1.75e-08	1.23e-07
ENSCSAG00000004731	CNOT1	protein_coding	5	44455311	44567815	CCR4-NOT transcription complex subunit 1 [Source:HGNC Symbol;Acc:HGNC:7877]	4071.7	-0.242747	0.0430892	-5.6336	1.76e-08	1.24e-07
ENSCSAG00000009973	ATP6V1F	protein_coding	21	97464146	97468370	ATPase H+ transporting V1 subunit F [Source:NCBI gene;Acc:103226868]	802.904	-0.411665	0.0731049	-5.63116	1.79e-08	1.25e-07
ENSCSAG00000002494	SNF8	protein_coding	16	69339804	69357860	SNF8 subunit of ESCRT-II [Source:HGNC Symbol;Acc:HGNC:17028]	1349.41	-0.341871	0.0607526	-5.62727	1.83e-08	1.28e-07
ENSCSAG00000006768	IFIT5	protein_coding	9	82800825	82805599	interferon induced protein with tetratricopeptide repeats 5 [Source:HGNC Symbol;Acc:HGNC:13328]	69.4848	1.31351	0.23354	5.62436	1.86e-08	1.3e-07
ENSCSAG00000016445	MTREX	protein_coding	4	51544211	51667254	Mtr4 exosome RNA helicase [Source:HGNC Symbol;Acc:HGNC:18734]	967.432	-0.444839	0.0790909	-5.62441	1.86e-08	1.3e-07
ENSCSAG00000007196	SDF2	protein_coding	16	22419116	22431583	stromal cell derived factor 2 [Source:HGNC Symbol;Acc:HGNC:10675]	311.456	-0.631062	0.11222	-5.62342	1.87e-08	1.31e-07
ENSCSAG00000001062	YARS1	protein_coding	20	100052535	100095980	tyrosyl-tRNA synthetase 1 [Source:NCBI gene;Acc:103225174]	812.459	-0.404233	0.0718857	-5.62328	1.87e-08	1.31e-07
ENSCSAG00000017609	TTYH3	protein_coding	28	19037395	19072458	tweety family member 3 [Source:NCBI gene;Acc:103246863]	4126.78	-0.250736	0.0445913	-5.62298	1.88e-08	1.31e-07
ENSCSAG00000017668	FBXL18	protein_coding	28	16216176	16248409	F-box and leucine rich repeat protein 18 [Source:NCBI gene;Acc:103246833]	168.426	0.805852	0.143517	5.61502	1.97e-08	1.37e-07
ENSCSAG00000011249	PSMD13	protein_coding	1	49558	66974	proteasome 26S subunit, non-ATPase 13 [Source:HGNC Symbol;Acc:HGNC:9558]	1204.67	-0.346751	0.0617714	-5.61345	1.98e-08	1.38e-07
ENSCSAG00000007274	IPMK	protein_coding	9	73031150	73108291	inositol polyphosphate multikinase [Source:HGNC Symbol;Acc:HGNC:20739]	2244.61	0.351954	0.0627044	5.6129	1.99e-08	1.39e-07
ENSCSAG00000001205	PLK3	protein_coding	20	87989574	87994478	polo like kinase 3 [Source:NCBI gene;Acc:103224928]	117.502	0.983054	0.175145	5.61279	1.99e-08	1.39e-07
ENSCSAG00000005509	NPM3	protein_coding	9	94809468	94811091	nucleophosmin/nucleoplasmin 3 [Source:HGNC Symbol;Acc:HGNC:7931]	438.011	-0.537676	0.095798	-5.6126	1.99e-08	1.39e-07
ENSCSAG00000008577	MICU1	protein_coding	9	58685644	58944928	mitochondrial calcium uptake 1 [Source:HGNC Symbol;Acc:HGNC:1530]	1057.15	-0.389784	0.0695226	-5.60658	2.06e-08	1.43e-07
ENSCSAG00000011650	UBA3	protein_coding	22	30080863	30106419	ubiquitin like modifier activating enzyme 3 [Source:NCBI gene;Acc:103227873]	866.464	-0.422642	0.0753913	-5.60598	2.07e-08	1.44e-07
ENSCSAG00000010110	ANKRD28	protein_coding	15	60491029	60617911	ankyrin repeat domain 28 [Source:HGNC Symbol;Acc:HGNC:29024]	1873.67	0.332693	0.0593577	5.60488	2.08e-08	1.45e-07
ENSCSAG00000004143	SIPA1L3	protein_coding	6	32671179	32837875	signal induced proliferation associated 1 like 3 [Source:HGNC Symbol;Acc:HGNC:23801]	807.397	0.407575	0.0727234	5.60445	2.09e-08	1.45e-07
ENSCSAG00000013833	RPA1	protein_coding	16	1470474	1539246	replication protein A1 [Source:HGNC Symbol;Acc:HGNC:10289]	1689.87	-0.31703	0.0565884	-5.60238	2.11e-08	1.47e-07
ENSCSAG00000016771	SLC20A1	protein_coding	14	15659361	15676645	solute carrier family 20 member 1 [Source:HGNC Symbol;Acc:HGNC:10946]	3895.81	0.269619	0.0481363	5.60116	2.13e-08	1.48e-07
ENSCSAG00000001330	HOOK1	protein_coding	20	73133522	73198205	hook microtubule tethering protein 1 [Source:NCBI gene;Acc:103224721]	984.267	-0.43154	0.0770522	-5.60062	2.14e-08	1.48e-07
ENSCSAG00000017028	SKP2	protein_coding	4	35009076	35042632	S-phase kinase associated protein 2 [Source:HGNC Symbol;Acc:HGNC:10901]	974.719	-0.378868	0.0676626	-5.59937	2.15e-08	1.49e-07
ENSCSAG00000005871	ZNF689	protein_coding	5	27290555	27298904	zinc finger protein 689 [Source:HGNC Symbol;Acc:HGNC:25173]	293.339	0.622358	0.111197	5.5969	2.18e-08	1.51e-07
ENSCSAG00000015515	PMEPA1	protein_coding	2	6404515	6465982	prostate transmembrane protein, androgen induced 1 [Source:NCBI gene;Acc:103243687]	2907.72	0.26107	0.0466528	5.59601	2.19e-08	1.52e-07
ENSCSAG00000014054	MANF	protein_coding	22	12726308	12730587	mesencephalic astrocyte derived neurotrophic factor [Source:HGNC Symbol;Acc:HGNC:15461]	1270.04	-0.353095	0.0631011	-5.59571	2.2e-08	1.52e-07
ENSCSAG00000000806	MFN2	protein_coding	20	119787370	119816693	mitofusin 2 [Source:NCBI gene;Acc:103225593]	2298.54	-0.279337	0.0499205	-5.59563	2.2e-08	1.52e-07
ENSCSAG00000010624	FAM3C	protein_coding	21	90166520	90214384	FAM3 metabolism regulating signaling molecule C [Source:NCBI gene;Acc:103226796]	655.353	-0.484104	0.0865503	-5.59333	2.23e-08	1.54e-07
ENSCSAG00000008999	ATP5PF	protein_coding	2	66538864	66550046	ATP synthase peripheral stalk subunit F6 [Source:NCBI gene;Acc:103217773]	462.555	-0.545695	0.0975709	-5.5928	2.23e-08	1.54e-07
ENSCSAG00000004933	RSPRY1	protein_coding	5	43155963	43188765	ring finger and SPRY domain containing 1 [Source:HGNC Symbol;Acc:HGNC:29420]	650.605	0.429942	0.0769701	5.58583	2.33e-08	1.6e-07
ENSCSAG00000009934	MICOS13	protein_coding	6	5335730	5338432	mitochondrial contact site and cristae organizing system subunit 13 [Source:HGNC Symbol;Acc:HGNC:33702]	241.012	-0.695882	0.124617	-5.58418	2.35e-08	1.62e-07
ENSCSAG00000015435	FIG4	protein_coding	13	64054002	64186714	FIG4 phosphoinositide 5-phosphatase [Source:HGNC Symbol;Acc:HGNC:16873]	451.879	-0.556228	0.0996136	-5.58385	2.35e-08	1.62e-07
ENSCSAG00000011086	TRPM7	protein_coding	26	32669187	32771378	transient receptor potential cation channel subfamily M member 7 [Source:HGNC Symbol;Acc:HGNC:17994]	1018.8	0.423825	0.0759142	5.58295	2.36e-08	1.63e-07
ENSCSAG00000008492	GRK2	protein_coding	1	6975002	6995259	G protein-coupled receptor kinase 2 [Source:NCBI gene;Acc:103219132]	964.094	0.417014	0.0747006	5.58247	2.37e-08	1.63e-07
ENSCSAG00000007764	ZNF317	protein_coding	6	8377140	8382898	zinc finger protein 317 [Source:HGNC Symbol;Acc:HGNC:13507]	140.707	0.883547	0.158271	5.5825	2.37e-08	1.63e-07
ENSCSAG00000014318	ASPH	protein_coding	8	57375894	57565259	aspartate beta-hydroxylase [Source:HGNC Symbol;Acc:HGNC:757]	796.458	-0.43878	0.0786416	-5.57948	2.41e-08	1.66e-07
ENSCSAG00000000950	TMEM50A	protein_coding	20	107403188	107431399	transmembrane protein 50A [Source:NCBI gene;Acc:103225357]	564.659	-0.488288	0.0875214	-5.57907	2.42e-08	1.66e-07
ENSCSAG00000007593	HACD2	protein_coding	22	57322657	57381683	3-hydroxyacyl-CoA dehydratase 2 [Source:HGNC Symbol;Acc:HGNC:9640]	575.268	-0.478985	0.0858746	-5.57773	2.44e-08	1.67e-07
ENSCSAG00000003892	CCDC47	protein_coding	16	57525512	57547798	coiled-coil domain containing 47 [Source:HGNC Symbol;Acc:HGNC:24856]	1305.19	-0.339312	0.0608717	-5.57421	2.49e-08	1.7e-07
ENSCSAG00000008100	TUBA4A	protein_coding	10	105153933	105158655	tubulin alpha 4a [Source:HGNC Symbol;Acc:HGNC:12407]	193.902	-0.819217	0.146981	-5.57364	2.49e-08	1.71e-07
ENSCSAG00000002774	MSL1	protein_coding	16	66040661	66055942	MSL complex subunit 1 [Source:HGNC Symbol;Acc:HGNC:27905]	1536.51	0.322939	0.0580082	5.56712	2.59e-08	1.77e-07
ENSCSAG00000014411	PRDX4	protein_coding	X	22116605	22136308	peroxiredoxin 4 [Source:NCBI gene;Acc:103231713]	621.03	-0.531066	0.0954003	-5.56671	2.6e-08	1.78e-07
ENSCSAG00000012282	MAP3K4	protein_coding	13	88490200	88620992	mitogen-activated protein kinase kinase kinase 4 [Source:HGNC Symbol;Acc:HGNC:6856]	297.199	0.609408	0.109514	5.56468	2.63e-08	1.8e-07
ENSCSAG00000017366	ITPRIPL1	protein_coding	14	745331	750727	ITPRIP like 1 [Source:HGNC Symbol;Acc:HGNC:29371]	469.116	0.518103	0.0931129	5.56424	2.63e-08	1.8e-07
ENSCSAG00000017312	ANKRD33B	protein_coding	4	10092651	10175664	ankyrin repeat domain 33B [Source:NCBI gene;Acc:103215008]	217.697	0.721946	0.129775	5.56307	2.65e-08	1.81e-07
ENSCSAG00000005749	ING5	protein_coding	10	127746546	127774244	inhibitor of growth family member 5 [Source:HGNC Symbol;Acc:HGNC:19421]	384.215	0.546507	0.0982398	5.56298	2.65e-08	1.81e-07
ENSCSAG00000005477	COMMD9	protein_coding	1	28957646	28972230	COMM domain containing 9 [Source:NCBI gene;Acc:103237568]	306.832	-0.621672	0.111765	-5.56229	2.66e-08	1.82e-07
ENSCSAG00000009994	FKBP5	protein_coding	17	36481024	36552456	FKBP prolyl isomerase 5 [Source:NCBI gene;Acc:103221607]	803.217	-0.420039	0.0755291	-5.56129	2.68e-08	1.83e-07
ENSCSAG00000002572	NCSTN	protein_coding	20	3590725	3606066	nicastrin [Source:NCBI gene;Acc:103223723]	512.598	-0.496295	0.0893228	-5.55619	2.76e-08	1.88e-07
ENSCSAG00000000684	DVL1	protein_coding	20	130104639	130117139	dishevelled segment polarity protein 1 [Source:NCBI gene;Acc:103225806]	762.425	0.438585	0.0789468	5.55545	2.77e-08	1.89e-07
ENSCSAG00000014438	SMS	protein_coding	X	20418494	20476276	spermine synthase [Source:NCBI gene;Acc:103231701]	2472.26	-0.263969	0.0475251	-5.55431	2.79e-08	1.9e-07
ENSCSAG00000011429	KLF4	protein_coding	12	32045609	32050703	Kruppel like factor 4 [Source:HGNC Symbol;Acc:HGNC:6348]	60.3149	1.38277	0.248995	5.55342	2.8e-08	1.91e-07
ENSCSAG00000014227	NXN	protein_coding	16	543561	565576	nucleoredoxin [Source:HGNC Symbol;Acc:HGNC:18008]	346.99	0.613918	0.110732	5.5442	2.95e-08	2.01e-07
ENSCSAG00000004734	TIAL1	protein_coding	9	112358101	112379671	TIA1 cytotoxic granule associated RNA binding protein like 1 [Source:HGNC Symbol;Acc:HGNC:11804]	911.711	0.394567	0.0711933	5.54218	2.99e-08	2.03e-07
ENSCSAG00000004118	ADH5	protein_coding	7	47190294	47211651	alcohol dehydrogenase 5 (class III), chi polypeptide [Source:HGNC Symbol;Acc:HGNC:253]	761.325	-0.412305	0.0743978	-5.5419	2.99e-08	2.03e-07
ENSCSAG00000005520	ESPL1	protein_coding	11	49375007	49413778	extra spindle pole bodies like 1, separase [Source:HGNC Symbol;Acc:HGNC:16856]	1374.98	-0.330358	0.0596135	-5.54166	3e-08	2.03e-07
ENSCSAG00000009757	NR1D2	protein_coding	15	68632197	68665258	nuclear receptor subfamily 1 group D member 2 [Source:HGNC Symbol;Acc:HGNC:7963]	481.044	0.52557	0.0948424	5.54151	3e-08	2.03e-07
ENSCSAG00000004149	NFAT5	protein_coding	5	57709277	57838704	nuclear factor of activated T cells 5 [Source:HGNC Symbol;Acc:HGNC:7774]	372.646	0.546963	0.0987269	5.54017	3.02e-08	2.05e-07
ENSCSAG00000008814	SNAP23	protein_coding	26	40442615	40482346	synaptosome associated protein 23 [Source:NCBI gene;Acc:103245766]	692.252	-0.421675	0.0761142	-5.54003	3.02e-08	2.05e-07
ENSCSAG00000009513	FH	protein_coding	25	78575300	78599972	fumarate hydratase [Source:NCBI gene;Acc:103230849]	1067.46	-0.3608	0.0651454	-5.53838	3.05e-08	2.07e-07
ENSCSAG00000004268	AP1G1	protein_coding	5	54850694	54944900	adaptor related protein complex 1 subunit gamma 1 [Source:HGNC Symbol;Acc:HGNC:555]	1828.52	0.307774	0.0555772	5.53778	3.06e-08	2.07e-07
ENSCSAG00000003883	IFNL1	protein_coding	6	33901801	33903894	interferon lambda 1 [Source:HGNC Symbol;Acc:HGNC:18363]	8.9595	7.19003	1.29927	5.53389	3.13e-08	2.12e-07
ENSCSAG00000003608	NTN4	protein_coding	11	91051662	91172522	netrin 4 [Source:HGNC Symbol;Acc:HGNC:13658]	572.171	-0.467559	0.0844993	-5.53329	3.14e-08	2.12e-07
ENSCSAG00000008282	PARP12	protein_coding	21	108783323	108825527	poly(ADP-ribose) polymerase family member 12 [Source:NCBI gene;Acc:103227007]	589.099	0.444548	0.0803423	5.53317	3.14e-08	2.12e-07
ENSCSAG00000017654	SNRPD1	protein_coding	18	58858822	58876198	small nuclear ribonucleoprotein D1 polypeptide [Source:NCBI gene;Acc:103222666]	969.029	-0.392436	0.0709235	-5.53323	3.14e-08	2.12e-07
ENSCSAG00000001059	ZBTB8OS	protein_coding	20	100220958	100254697	zinc finger and BTB domain containing 8 opposite strand [Source:NCBI gene;Acc:103225181]	468.293	-0.509234	0.0920391	-5.5328	3.15e-08	2.13e-07
ENSCSAG00000003921	FTSJ3	protein_coding	16	57462798	57469604	FtsJ RNA 2'-O-methyltransferase 3 [Source:HGNC Symbol;Acc:HGNC:17136]	1269.6	-0.364901	0.0659994	-5.52885	3.22e-08	2.17e-07
ENSCSAG00000010121	SPDL1	protein_coding	23	71795563	71816452	spindle apparatus coiled-coil protein 1 [Source:NCBI gene;Acc:103244948]	1220.32	-0.358949	0.0649299	-5.52826	3.23e-08	2.18e-07
ENSCSAG00000004154	NQO1	protein_coding	5	57675981	57716599	NAD(P)H quinone dehydrogenase 1 [Source:HGNC Symbol;Acc:HGNC:2874]	742.084	-0.426655	0.0771866	-5.52757	3.25e-08	2.19e-07
ENSCSAG00000011545	KLHDC3	protein_coding	17	29138459	29145787	kelch domain containing 3 [Source:NCBI gene;Acc:103221479]	524.488	-0.480397	0.086938	-5.52574	3.28e-08	2.21e-07
ENSCSAG00000003764	NSF	protein_coding	16	60308008	60465731	N-ethylmaleimide sensitive factor, vesicle fusing ATPase [Source:HGNC Symbol;Acc:HGNC:8016]	1377.93	-0.322298	0.0583374	-5.52473	3.3e-08	2.22e-07
ENSCSAG00000009853	GLA	protein_coding	X	89737966	89750539	galactosidase alpha [Source:NCBI gene;Acc:103232361]	302.518	-0.623856	0.112961	-5.52274	3.34e-08	2.25e-07
ENSCSAG00000005096	GATAD2A	protein_coding	6	17847307	17971220	GATA zinc finger domain containing 2A [Source:HGNC Symbol;Acc:HGNC:29989]	1883.69	0.309152	0.0559856	5.522	3.35e-08	2.25e-07
ENSCSAG00000005781	HDLBP	protein_coding	10	127288331	127378986	high density lipoprotein binding protein [Source:HGNC Symbol;Acc:HGNC:4857]	10904.6	0.20293	0.0367562	5.52096	3.37e-08	2.27e-07
ENSCSAG00000003732	C16orf70	protein_coding	5	60306538	60345714	chromosome 16 open reading frame 70 [Source:HGNC Symbol;Acc:HGNC:29564]	376.76	0.552587	0.100139	5.51822	3.42e-08	2.3e-07
ENSCSAG00000016489	CHD8	protein_coding	29	21856263	21924787	chromodomain helicase DNA binding protein 8 [Source:NCBI gene;Acc:103231386]	3389.2	0.24432	0.0442847	5.51704	3.45e-08	2.31e-07
ENSCSAG00000004059	MRPL48	protein_coding	1	65046224	65126253	mitochondrial ribosomal protein L48 [Source:NCBI gene;Acc:103248020]	478.573	-0.499207	0.0905307	-5.51423	3.5e-08	2.35e-07
ENSCSAG00000009779	IFNGR2	protein_coding	2	58743922	58779356	interferon gamma receptor 2 [Source:NCBI gene;Acc:103216867]	560.389	0.463688	0.084111	5.5128	3.53e-08	2.37e-07
ENSCSAG00000009473	TBC1D10A	protein_coding	19	13172845	13207904	TBC1 domain family member 10A [Source:NCBI gene;Acc:103223160]	220.768	0.693226	0.125754	5.51255	3.54e-08	2.37e-07
ENSCSAG00000010111	CREB1	protein_coding	10	93316840	93388832	cAMP responsive element binding protein 1 [Source:HGNC Symbol;Acc:HGNC:2345]	251.611	0.654381	0.118724	5.5118	3.55e-08	2.38e-07
ENSCSAG00000006542	ASRGL1	protein_coding	1	11502578	11529598	asparaginase and isoaspartyl peptidase 1 [Source:NCBI gene;Acc:103234092]	1450.1	-0.312883	0.056796	-5.5089	3.61e-08	2.42e-07
ENSCSAG00000006012	DCBLD2	protein_coding	22	81974141	82062160	discoidin, CUB and LCCL domain containing 2 [Source:NCBI gene;Acc:103228471]	1738.79	0.387803	0.0704145	5.50743	3.64e-08	2.44e-07
ENSCSAG00000018972	TSPYL1	protein_coding	13	57536749	57538071	TSPY like 1 [Source:HGNC Symbol;Acc:HGNC:12382]	706.197	-0.431065	0.0782863	-5.50627	3.67e-08	2.45e-07
ENSCSAG00000005742	ZNF668	protein_coding	5	27749164	27752954	zinc finger protein 668 [Source:HGNC Symbol;Acc:HGNC:25821]	160.844	0.822135	0.149333	5.50537	3.68e-08	2.46e-07
ENSCSAG00000010033	PIKFYVE	protein_coding	10	94056923	94145268	phosphoinositide kinase, FYVE-type zinc finger containing [Source:HGNC Symbol;Acc:HGNC:23785]	692.08	0.450036	0.0817647	5.50404	3.71e-08	2.48e-07
ENSCSAG00000010702	AURKB	protein_coding	16	7570538	7582959	aurora kinase B [Source:HGNC Symbol;Acc:HGNC:11390]	866.681	-0.391805	0.0712183	-5.50146	3.77e-08	2.52e-07
ENSCSAG00000002477	IRF3	protein_coding	6	42831203	42840796	interferon regulatory factor 3 [Source:HGNC Symbol;Acc:HGNC:6118]	816.571	-0.392678	0.0714268	-5.49763	3.85e-08	2.57e-07
ENSCSAG00000004088	TMEM19	protein_coding	11	67302175	67317347	transmembrane protein 19 [Source:HGNC Symbol;Acc:HGNC:25605]	235.522	-0.723214	0.131575	-5.4966	3.87e-08	2.58e-07
ENSCSAG00000001402	FUBP1	protein_coding	20	55194743	55230277	far upstream element binding protein 1 [Source:NCBI gene;Acc:103224575]	1416.48	-0.313081	0.0570954	-5.48347	4.17e-08	2.78e-07
ENSCSAG00000013153	CA2	protein_coding	8	80830939	80848707	carbonic anhydrase 2 [Source:HGNC Symbol;Acc:HGNC:1373]	919.353	-0.390957	0.0713348	-5.4806	4.24e-08	2.82e-07
ENSCSAG00000006735	ABCB8	protein_coding	21	119209675	119229801	ATP binding cassette subfamily B member 8 [Source:NCBI gene;Acc:103227237]	784.175	-0.412768	0.075319	-5.48027	4.25e-08	2.82e-07
ENSCSAG00000009996	UBE2R2	protein_coding	12	46666001	46781572	ubiquitin conjugating enzyme E2 R2 [Source:HGNC Symbol;Acc:HGNC:19907]	1252.61	0.329325	0.0601207	5.47773	4.31e-08	2.86e-07
ENSCSAG00000007192	ESRRA	protein_coding	1	9917436	9929450	estrogen related receptor alpha [Source:NCBI gene;Acc:103233248]	922.61	0.379584	0.0693454	5.47382	4.4e-08	2.93e-07
ENSCSAG00000004750	GINS3	protein_coding	5	44331802	44342812	GINS complex subunit 3 [Source:HGNC Symbol;Acc:HGNC:25851]	270.24	0.667863	0.122043	5.47234	4.44e-08	2.95e-07
ENSCSAG00000018064	MCL1	protein_coding	KE148049.1	1079014	1081184	MCL1 apoptosis regulator, BCL2 family member [Source:NCBI gene;Acc:103247197]	1062.41	0.35451	0.0648027	5.47061	4.48e-08	2.98e-07
ENSCSAG00000013631	PPP2CA	protein_coding	23	36997078	37029280	protein phosphatase 2 catalytic subunit alpha [Source:NCBI gene;Acc:103244545]	2576.17	-0.276575	0.0505665	-5.46954	4.51e-08	2.99e-07
ENSCSAG00000000978	RPS6KA1	protein_coding	20	106180418	106226552	ribosomal protein S6 kinase A1 [Source:NCBI gene;Acc:103225318]	876.228	0.374767	0.0685226	5.46925	4.52e-08	3e-07
ENSCSAG00000016342	CENPW	protein_coding	13	47363717	47372164	centromere protein W [Source:HGNC Symbol;Acc:HGNC:21488]	474.248	-0.501156	0.0916339	-5.46911	4.52e-08	3e-07
ENSCSAG00000014365	EFEMP1	protein_coding	14	50989795	51048708	EGF containing fibulin extracellular matrix protein 1 [Source:HGNC Symbol;Acc:HGNC:3218]	324.133	-0.622212	0.113812	-5.46701	4.58e-08	3.03e-07
ENSCSAG00000001103	MRPS15	protein_coding	20	96399410	96408734	mitochondrial ribosomal protein S15 [Source:NCBI gene;Acc:103225106]	1238.61	-0.351668	0.0643249	-5.46706	4.58e-08	3.03e-07
ENSCSAG00000010590	GALNT2	protein_coding	25	67347697	67543039	polypeptide N-acetylgalactosaminyltransferase 2 [Source:HGNC Symbol;Acc:HGNC:4124]	2134.18	-0.30548	0.0559016	-5.46461	4.64e-08	3.07e-07
ENSCSAG00000014360	CREB5	protein_coding	21	29548662	29902289	cAMP responsive element binding protein 5 [Source:NCBI gene;Acc:103226299]	64.0904	1.28003	0.234416	5.46053	4.75e-08	3.14e-07
ENSCSAG00000015579	WDR54	protein_coding	14	32851959	32855912	WD repeat domain 54 [Source:HGNC Symbol;Acc:HGNC:25770]	442.099	-0.528546	0.0968161	-5.45928	4.78e-08	3.16e-07
ENSCSAG00000005878	ZNF768	protein_coding	5	27208979	27211771	zinc finger protein 768 [Source:HGNC Symbol;Acc:HGNC:26273]	771.511	0.391816	0.0718265	5.45503	4.9e-08	3.23e-07
ENSCSAG00000005638	VEZF1	protein_coding	16	35411738	35428419	vascular endothelial zinc finger 1 [Source:HGNC Symbol;Acc:HGNC:12949]	1154.25	0.346892	0.063602	5.45411	4.92e-08	3.25e-07
ENSCSAG00000007168	BICD2	protein_coding	12	103232327	103281288	BICD cargo adaptor 2 [Source:HGNC Symbol;Acc:HGNC:17208]	1062.7	0.367533	0.0674151	5.45179	4.99e-08	3.29e-07
ENSCSAG00000005179	GRAMD4	protein_coding	19	29070023	29172977	GRAM domain containing 4 [Source:NCBI gene;Acc:103223504]	287.638	0.623434	0.114377	5.4507	5.02e-08	3.31e-07
ENSCSAG00000007216	RPS6KA4	protein_coding	1	9860290	9874374	ribosomal protein S6 kinase A4 [Source:NCBI gene;Acc:103233227]	1092.86	0.356326	0.0653889	5.44933	5.06e-08	3.33e-07
ENSCSAG00000012833	COL27A1	protein_coding	12	25272609	25429086	collagen type XXVII alpha 1 chain [Source:HGNC Symbol;Acc:HGNC:22986]	467.531	0.506609	0.0930004	5.44738	5.11e-08	3.37e-07
ENSCSAG00000001202	KIF2C	protein_coding	20	88023207	88055176	kinesin family member 2C [Source:NCBI gene;Acc:103224934]	1199.11	-0.348785	0.0640584	-5.4448	5.19e-08	3.41e-07
ENSCSAG00000013732	TGM2	protein_coding	2	25585865	25624280	transglutaminase 2 [Source:NCBI gene;Acc:103246306]	1569.64	-0.3289	0.0604197	-5.44359	5.22e-08	3.43e-07
ENSCSAG00000004073	PSMD8	protein_coding	6	33016255	33026425	proteasome 26S subunit, non-ATPase 8 [Source:HGNC Symbol;Acc:HGNC:9566]	1171.99	-0.339753	0.0624146	-5.44349	5.22e-08	3.43e-07
ENSCSAG00000017407	ZNF2	protein_coding	14	214100	222076	zinc finger protein 2 [Source:HGNC Symbol;Acc:HGNC:12991]	112.262	0.966754	0.177697	5.44047	5.31e-08	3.49e-07
ENSCSAG00000010784	POGK	protein_coding	25	62177847	62193247	pogo transposable element derived with KRAB domain [Source:NCBI gene;Acc:103230667]	1333.67	0.314635	0.0578825	5.43576	5.46e-08	3.58e-07
ENSCSAG00000018114	MAP3K8	protein_coding	KE147540.1	191919	218653	mitogen-activated protein kinase kinase kinase 8 [Source:NCBI gene;Acc:103247459]	12.3121	3.72098	0.685439	5.42861	5.68e-08	3.72e-07
ENSCSAG00000013728	RPRD1B	protein_coding	2	25659236	25716879	regulation of nuclear pre-mRNA domain containing 1B [Source:NCBI gene;Acc:103246322]	684.26	0.414954	0.0764413	5.42839	5.69e-08	3.73e-07
ENSCSAG00000005918	LETMD1	protein_coding	11	47258084	47270756	LETM1 domain containing 1 [Source:HGNC Symbol;Acc:HGNC:24241]	530.698	0.493204	0.0908694	5.42761	5.71e-08	3.74e-07
ENSCSAG00000004869	SBF1	protein_coding	19	32919341	32938690	SET binding factor 1 [Source:NCBI gene;Acc:103223562]	1947.69	0.289515	0.0533579	5.4259	5.77e-08	3.77e-07
ENSCSAG00000004889	WBP2	protein_coding	16	45821967	45835530	WW domain binding protein 2 [Source:HGNC Symbol;Acc:HGNC:12738]	515.018	-0.504139	0.0929304	-5.42491	5.8e-08	3.79e-07
ENSCSAG00000018190	PHLPP1	protein_coding	18	16785503	17049752	PH domain and leucine rich repeat protein phosphatase 1 [Source:HGNC Symbol;Acc:HGNC:20610]	412.681	0.522066	0.0962496	5.42409	5.83e-08	3.81e-07
ENSCSAG00000001718	ZNF697	protein_coding	20	14144990	14170099	zinc finger protein 697 [Source:NCBI gene;Acc:103224095]	140.688	0.902807	0.166465	5.42342	5.85e-08	3.82e-07
ENSCSAG00000004029	CEP95	protein_coding	16	56731937	56766330	centrosomal protein 95 [Source:HGNC Symbol;Acc:HGNC:25141]	500.169	0.474631	0.0875311	5.42243	5.88e-08	3.84e-07
ENSCSAG00000017683	RMC1	protein_coding	18	57007974	57036231	regulator of MON1-CCZ1 [Source:HGNC Symbol;Acc:HGNC:24326]	348.001	0.558383	0.103028	5.41973	5.97e-08	3.9e-07
ENSCSAG00000014999	TSC1	protein_coding	12	5195675	5244157	TSC complex subunit 1 [Source:HGNC Symbol;Acc:HGNC:12362]	314.942	0.603318	0.111381	5.41672	6.07e-08	3.96e-07
ENSCSAG00000016625	NDUFS4	protein_coding	4	49851014	49967590	NADH:ubiquinone oxidoreductase subunit S4 [Source:HGNC Symbol;Acc:HGNC:7711]	256.818	-0.657593	0.121529	-5.41098	6.27e-08	4.09e-07
ENSCSAG00000003638	FGD6	protein_coding	11	90490912	90622295	FYVE, RhoGEF and PH domain containing 6 [Source:HGNC Symbol;Acc:HGNC:21740]	347.239	0.57409	0.106152	5.40817	6.37e-08	4.15e-07
ENSCSAG00000003856	TANC2	protein_coding	16	57855282	58306571	tetratricopeptide repeat, ankyrin repeat and coiled-coil containing 2 [Source:HGNC Symbol;Acc:HGNC:30212]	447.114	0.548747	0.10155	5.4037	6.53e-08	4.25e-07
ENSCSAG00000003873	SAMD4B	protein_coding	6	33963231	33988246	sterile alpha motif domain containing 4B [Source:HGNC Symbol;Acc:HGNC:25492]	831.956	0.393415	0.0728283	5.40196	6.59e-08	4.29e-07
ENSCSAG00000006430	UBE3C	protein_coding	21	125262906	125397898	ubiquitin protein ligase E3C [Source:NCBI gene;Acc:103227304]	3505.92	0.246619	0.0456578	5.40147	6.61e-08	4.3e-07
ENSCSAG00000002207	ANAPC5	protein_coding	11	116680587	116728122	anaphase promoting complex subunit 5 [Source:HGNC Symbol;Acc:HGNC:15713]	1283.78	-0.330809	0.0612645	-5.39969	6.68e-08	4.34e-07
ENSCSAG00000018004	PARP4	protein_coding	3	4374824	4468505	poly(ADP-ribose) polymerase family member 4 [Source:NCBI gene;Acc:103249024]	949.068	-0.363266	0.0673934	-5.39023	7.04e-08	4.57e-07
ENSCSAG00000008243	C6orf136	protein_coding	17	41800460	41807227	chromosome 6 open reading frame 136 [Source:HGNC Symbol;Acc:HGNC:21301]	287.589	0.599299	0.111186	5.39005	7.04e-08	4.57e-07
ENSCSAG00000007572	HNRNPH3	protein_coding	9	63054083	63058759	heterogeneous nuclear ribonucleoprotein H3 [Source:HGNC Symbol;Acc:HGNC:5043]	1525.94	-0.339529	0.0630056	-5.38887	7.09e-08	4.6e-07
ENSCSAG00000013287	DDRGK1	protein_coding	2	33860439	33880101	DDRGK domain containing 1 [Source:NCBI gene;Acc:103247215]	459.918	-0.502581	0.0932895	-5.38733	7.15e-08	4.64e-07
ENSCSAG00000016054	TBC1D14	protein_coding	27	43029135	43146474	TBC1 domain family member 14 [Source:NCBI gene;Acc:103246415]	1025.92	0.373071	0.0692896	5.38423	7.28e-08	4.71e-07
ENSCSAG00000015877	KIF13B	protein_coding	8	27179587	27378754	kinesin family member 13B [Source:HGNC Symbol;Acc:HGNC:14405]	1029.54	0.362608	0.0673589	5.38322	7.32e-08	4.74e-07
ENSCSAG00000017414	TTK	protein_coding	13	4738959	4780627	TTK protein kinase [Source:HGNC Symbol;Acc:HGNC:12401]	714.703	-0.50401	0.0936381	-5.38253	7.34e-08	4.75e-07
ENSCSAG00000006751	WDR74	protein_coding	1	11063265	11070218	WD repeat domain 74 [Source:NCBI gene;Acc:103233814]	485.388	0.468559	0.0870586	5.38211	7.36e-08	4.76e-07
ENSCSAG00000010434	UQCC1	protein_coding	2	56209485	56317620	ubiquinol-cytochrome c reductase complex assembly factor 1 [Source:NCBI gene;Acc:103216057]	620.684	-0.452257	0.0840615	-5.38006	7.45e-08	4.82e-07
ENSCSAG00000019415	ENC1	protein_coding	4	68987452	68989218	ectodermal-neural cortex 1 [Source:HGNC Symbol;Acc:HGNC:3345]	118.639	0.937932	0.174372	5.37891	7.49e-08	4.84e-07
ENSCSAG00000007493	ERGIC2	protein_coding	11	29053770	29094492	ERGIC and golgi 2 [Source:HGNC Symbol;Acc:HGNC:30208]	418.473	-0.55361	0.102948	-5.37759	7.55e-08	4.87e-07
ENSCSAG00000010146	TRAF3	protein_coding	24	80789699	80866480	TNF receptor associated factor 3 [Source:NCBI gene;Acc:103229744]	320.956	0.569268	0.105998	5.37057	7.85e-08	5.07e-07
ENSCSAG00000005798	POLR3H	protein_coding	19	24068826	24082611	RNA polymerase III subunit H [Source:HGNC Symbol;Acc:HGNC:30349]	377.124	-0.544895	0.1015	-5.36841	7.94e-08	5.12e-07
ENSCSAG00000001297	LRRC42	protein_coding	20	78965385	78986763	leucine rich repeat containing 42 [Source:HGNC Symbol;Acc:HGNC:28792]	730.778	0.397972	0.0741676	5.36584	8.06e-08	5.2e-07
ENSCSAG00000002557	PEX19	protein_coding	20	3663001	3669404	peroxisomal biogenesis factor 19 [Source:NCBI gene;Acc:103223724]	281.06	-0.685151	0.127704	-5.36513	8.09e-08	5.21e-07
ENSCSAG00000011683	STK17B	protein_coding	10	81674199	81712123	serine/threonine kinase 17b [Source:HGNC Symbol;Acc:HGNC:11396]	1133.21	0.373828	0.0696824	5.36475	8.11e-08	5.22e-07
ENSCSAG00000005874	VMP1	protein_coding	16	33609202	33738289	vacuole membrane protein 1 [Source:HGNC Symbol;Acc:HGNC:29559]	1485.2	-0.312992	0.0583844	-5.36088	8.28e-08	5.33e-07
ENSCSAG00000016558	GPX8	protein_coding	4	51393488	51400704	glutathione peroxidase 8 (putative) [Source:HGNC Symbol;Acc:HGNC:33100]	644.12	-0.422445	0.0788035	-5.36074	8.29e-08	5.33e-07
ENSCSAG00000005635	MRPS23	protein_coding	16	35532056	35559957	mitochondrial ribosomal protein S23 [Source:HGNC Symbol;Acc:HGNC:14509]	453.762	-0.498316	0.0929605	-5.36052	8.3e-08	5.34e-07
ENSCSAG00000013293	FAM13B	protein_coding	23	40611682	40723209	family with sequence similarity 13 member B [Source:NCBI gene;Acc:103244622]	765.589	0.38447	0.0717666	5.35722	8.45e-08	5.43e-07
ENSCSAG00000009918	LONP1	protein_coding	6	5346426	5371507	lon peptidase 1, mitochondrial [Source:HGNC Symbol;Acc:HGNC:9479]	2837.5	-0.24851	0.0463962	-5.35625	8.5e-08	5.46e-07
ENSCSAG00000018181	STX1A	protein_coding	28	9347532	9368585	syntaxin 1A [Source:NCBI gene;Acc:103246629]	315.067	0.580623	0.108403	5.35613	8.5e-08	5.46e-07
ENSCSAG00000005419	ACTR1A	protein_coding	9	95506675	95530984	actin related protein 1A [Source:HGNC Symbol;Acc:HGNC:167]	1553.39	-0.302036	0.0564171	-5.35363	8.62e-08	5.53e-07
ENSCSAG00000010877	PCCB	protein_coding	15	54108389	54198329	propionyl-CoA carboxylase subunit beta [Source:HGNC Symbol;Acc:HGNC:8654]	654.105	-0.429148	0.0801788	-5.35239	8.68e-08	5.57e-07
ENSCSAG00000010506	RPUSD3	protein_coding	22	45848788	45857117	RNA pseudouridine synthase D3 [Source:NCBI gene;Acc:103227979]	418.221	-0.532811	0.0995529	-5.35204	8.7e-08	5.57e-07
ENSCSAG00000003115	SYMPK	protein_coding	6	39264802	39308812	symplekin [Source:HGNC Symbol;Acc:HGNC:22935]	1123.29	-0.352519	0.0658658	-5.35208	8.7e-08	5.57e-07
ENSCSAG00000016742	PRPF6	protein_coding	2	211604	259447	pre-mRNA processing factor 6 [Source:HGNC Symbol;Acc:HGNC:15860]	1075.36	0.345023	0.0645043	5.34883	8.85e-08	5.67e-07
ENSCSAG00000010275	KCTD20	protein_coding	17	35644387	35668400	potassium channel tetramerization domain containing 20 [Source:NCBI gene;Acc:103221589]	2588.26	0.262738	0.0491304	5.34777	8.9e-08	5.7e-07
ENSCSAG00000001290	LRP8	protein_coding	20	79596370	79677278	LDL receptor related protein 8 [Source:HGNC Symbol;Acc:HGNC:6700]	947.311	0.365451	0.0683413	5.34743	8.92e-08	5.71e-07
ENSCSAG00000002547	CBX1	protein_coding	16	68472669	68508137	chromobox 1 [Source:HGNC Symbol;Acc:HGNC:1551]	721.911	-0.407088	0.0761465	-5.34611	8.99e-08	5.75e-07
ENSCSAG00000007538	RPUSD2	protein_coding	26	42429263	42436090	RNA pseudouridine synthase domain containing 2 [Source:HGNC Symbol;Acc:HGNC:24180]	442.013	0.543624	0.101742	5.34316	9.13e-08	5.84e-07
ENSCSAG00000001471	RPL5	protein_coding	20	40413897	40427060	ribosomal protein L5 [Source:HGNC Symbol;Acc:HGNC:10360]	7092.61	0.210442	0.039393	5.34213	9.19e-08	5.87e-07
ENSCSAG00000013878	KDM6A	protein_coding	X	42053336	42290526	lysine demethylase 6A [Source:NCBI gene;Acc:103231851]	353.797	0.540377	0.101156	5.34199	9.19e-08	5.87e-07
ENSCSAG00000013871	DUSP7	protein_coding	22	13416287	13423661	dual specificity phosphatase 7 [Source:NCBI gene;Acc:103227714]	687.295	0.418143	0.0782818	5.34151	9.22e-08	5.88e-07
ENSCSAG00000011891	CSNK1G2	protein_coding	6	1743061	1783406	casein kinase 1 gamma 2 [Source:HGNC Symbol;Acc:HGNC:2455]	1181.93	0.340578	0.0637752	5.34029	9.28e-08	5.91e-07
ENSCSAG00000001317	USP24	protein_coding	20	77782527	77892203	ubiquitin specific peptidase 24 [Source:NCBI gene;Acc:103224755]	1185.95	0.352575	0.0660214	5.34032	9.28e-08	5.91e-07
ENSCSAG00000006487	SUN2	protein_coding	19	21403341	21419663	Sad1 and UNC84 domain containing 2 [Source:NCBI gene;Acc:103223326]	684.741	-0.419424	0.0786394	-5.33351	9.63e-08	6.13e-07
ENSCSAG00000015971	TRMT44	protein_coding	27	44377612	44409941	tRNA methyltransferase 44 homolog [Source:HGNC Symbol;Acc:HGNC:26653]	161.861	0.773493	0.145143	5.32917	9.87e-08	6.27e-07
ENSCSAG00000015524	RPS6KC1	protein_coding	25	16297144	16510023	ribosomal protein S6 kinase C1 [Source:NCBI gene;Acc:103230113]	736.839	0.409461	0.076838	5.32888	9.88e-08	6.28e-07
ENSCSAG00000005929	ZNF654	protein_coding	22	88782940	88799268	zinc finger protein 654 [Source:NCBI gene;Acc:103228535]	211.99	0.751434	0.141028	5.32827	9.92e-08	6.3e-07
ENSCSAG00000008823	USP37	protein_coding	10	104352863	104473066	ubiquitin specific peptidase 37 [Source:HGNC Symbol;Acc:HGNC:20063]	294.541	0.612559	0.114967	5.32813	9.92e-08	6.3e-07
ENSCSAG00000003005	KRT17	protein_coding	16	64617219	64622971	keratin 17 [Source:HGNC Symbol;Acc:HGNC:6427]	14.6866	3.04029	0.571328	5.32145	1.03e-07	6.53e-07
ENSCSAG00000010475	DPP9	protein_coding	6	4394750	4440227	dipeptidyl peptidase 9 [Source:HGNC Symbol;Acc:HGNC:18648]	757.987	0.383864	0.0721407	5.32105	1.03e-07	6.55e-07
ENSCSAG00000007258	SF1	protein_coding	1	9456971	9472396	splicing factor 1 [Source:NCBI gene;Acc:103233054]	3454.45	0.261441	0.0491933	5.31456	1.07e-07	6.78e-07
ENSCSAG00000009048	IGFBP2	protein_coding	10	102469669	102503276	insulin like growth factor binding protein 2 [Source:HGNC Symbol;Acc:HGNC:5471]	1322.67	-0.319529	0.0601275	-5.3142	1.07e-07	6.79e-07
ENSCSAG00000002654	CWC25	protein_coding	16	67357125	67391550	CWC25 spliceosome associated protein homolog [Source:HGNC Symbol;Acc:HGNC:25989]	504.033	0.463778	0.0873265	5.31085	1.09e-07	6.91e-07
ENSCSAG00000014234	CLK3	protein_coding	26	8843418	8861425	CDC like kinase 3 [Source:HGNC Symbol;Acc:HGNC:2071]	300.143	0.57648	0.108622	5.3072	1.11e-07	7.05e-07
ENSCSAG00000014152	CISH	protein_coding	22	11993242	11995375	cytokine inducible SH2 containing protein [Source:HGNC Symbol;Acc:HGNC:1984]	55.769	1.30847	0.246699	5.30393	1.13e-07	7.17e-07
ENSCSAG00000017034	CRTC3	protein_coding	29	9223409	9341514	CREB regulated transcription coactivator 3 [Source:NCBI gene;Acc:103231190]	568.241	0.444709	0.0838607	5.30295	1.14e-07	7.2e-07
ENSCSAG00000012299	STUB1	protein_coding	5	599819	605567	STIP1 homology and U-box containing protein 1 [Source:HGNC Symbol;Acc:HGNC:11427]	698.182	-0.405663	0.0764966	-5.30302	1.14e-07	7.2e-07
ENSCSAG00000009808	GART	protein_coding	2	58643877	58683023	phosphoribosylglycinamide formyltransferase, phosphoribosylglycinamide synthetase, phosphoribosylaminoimidazole synthetase [Source:NCBI gene;Acc:103216649]	2780.16	-0.256516	0.0483755	-5.30261	1.14e-07	7.21e-07
ENSCSAG00000018052	MICU2	protein_coding	3	1609320	1713644	mitochondrial calcium uptake 2 [Source:NCBI gene;Acc:103248988]	564.042	-0.46972	0.088594	-5.30194	1.15e-07	7.23e-07
ENSCSAG00000010407	GINS1	protein_coding	2	56448392	56467712	GINS complex subunit 1 [Source:NCBI gene;Acc:103216161]	208.922	-0.70925	0.133775	-5.3018	1.15e-07	7.24e-07
ENSCSAG00000012803	SGCE	protein_coding	21	54385262	54457302	sarcoglycan epsilon [Source:NCBI gene;Acc:103226534]	248.667	-0.680192	0.128331	-5.3003	1.16e-07	7.29e-07
ENSCSAG00000009568	TAPBP	protein_coding	17	38763206	38773768	TAP binding protein [Source:NCBI gene;Acc:103221664]	606.145	-0.441068	0.0832912	-5.29549	1.19e-07	7.48e-07
ENSCSAG00000001413	PRKACB	protein_coding	20	49108425	49178806	protein kinase cAMP-activated catalytic subunit beta [Source:NCBI gene;Acc:103224540]	792.877	0.428243	0.0809609	5.28951	1.23e-07	7.73e-07
ENSCSAG00000002786	RARA	protein_coding	16	65817757	65866878	retinoic acid receptor alpha [Source:HGNC Symbol;Acc:HGNC:9864]	648.122	0.436192	0.0824659	5.28937	1.23e-07	7.73e-07
ENSCSAG00000008527	ATF7IP2	protein_coding	5	9924868	9973606	activating transcription factor 7 interacting protein 2 [Source:HGNC Symbol;Acc:HGNC:20397]	291.872	0.611605	0.115699	5.28618	1.25e-07	7.86e-07
ENSCSAG00000016150	CAPN2	protein_coding	25	5846298	5905402	calpain 2 [Source:NCBI gene;Acc:103230023]	4355.59	-0.215186	0.040724	-5.284	1.26e-07	7.95e-07
ENSCSAG00000017057	ADGRG6	protein_coding	13	30809634	30950767	adhesion G protein-coupled receptor G6 [Source:HGNC Symbol;Acc:HGNC:13841]	9585.34	-0.212739	0.0402664	-5.28327	1.27e-07	7.98e-07
ENSCSAG00000008249	LRRC24	protein_coding	8	138732525	138739986	leucine rich repeat containing 24 [Source:HGNC Symbol;Acc:HGNC:28947]	452.749	0.480264	0.090934	5.28145	1.28e-07	8.05e-07
ENSCSAG00000003866	MED29	protein_coding	6	33996843	34002405	mediator complex subunit 29 [Source:HGNC Symbol;Acc:HGNC:23074]	228.74	-0.686027	0.129894	-5.28145	1.28e-07	8.05e-07
ENSCSAG00000008621	FBXO45	protein_coding	15	90629330	90647191	F-box protein 45 [Source:HGNC Symbol;Acc:HGNC:29148]	651.798	0.437996	0.0829527	5.28007	1.29e-07	8.11e-07
ENSCSAG00000011090	NR4A3	protein_coding	12	39567852	39606837	nuclear receptor subfamily 4 group A member 3 [Source:HGNC Symbol;Acc:HGNC:7982]	11.4526	5.04516	0.955587	5.27965	1.29e-07	8.13e-07
ENSCSAG00000007419	CARD10	protein_coding	19	20198878	20227321	caspase recruitment domain family member 10 [Source:HGNC Symbol;Acc:HGNC:16422]	2043.28	0.293864	0.0556643	5.27923	1.3e-07	8.14e-07
ENSCSAG00000014017	PTGES2	protein_coding	12	9999786	10007902	prostaglandin E synthase 2 [Source:HGNC Symbol;Acc:HGNC:17822]	710.021	-0.417347	0.0790599	-5.27887	1.3e-07	8.15e-07
ENSCSAG00000012570	MYNN	protein_coding	15	19612703	19625905	myoneurin [Source:HGNC Symbol;Acc:HGNC:14955]	212.341	0.680278	0.128953	5.2754	1.32e-07	8.3e-07
ENSCSAG00000012338	YIPF5	protein_coding	23	46766484	46777244	Yip1 domain family member 5 [Source:NCBI gene;Acc:103244727]	237.534	-0.659513	0.125052	-5.2739	1.34e-07	8.37e-07
ENSCSAG00000003469	SLC36A4	protein_coding	1	84398027	84445971	solute carrier family 36 member 4 [Source:NCBI gene;Acc:103248235]	486.974	-0.484856	0.0919416	-5.27352	1.34e-07	8.38e-07
ENSCSAG00000001400	MIGA1	protein_coding	20	55294436	55399972	mitoguardin 1 [Source:NCBI gene;Acc:103224578]	629.123	0.411548	0.0780738	5.27127	1.35e-07	8.48e-07
ENSCSAG00000005674	DNMBP	protein_coding	9	92923953	93047554	dynamin binding protein [Source:HGNC Symbol;Acc:HGNC:30373]	173.465	0.748679	0.142042	5.27083	1.36e-07	8.5e-07
ENSCSAG00000004632	CDK4	protein_coding	11	53659336	53664861	cyclin dependent kinase 4 [Source:HGNC Symbol;Acc:HGNC:1773]	2314.14	-0.267588	0.0508629	-5.26096	1.43e-07	8.96e-07
ENSCSAG00000004032	SMURF2	protein_coding	16	56695577	56730617	SMAD specific E3 ubiquitin protein ligase 2 [Source:HGNC Symbol;Acc:HGNC:16809]	476.169	0.482552	0.0917249	5.26086	1.43e-07	8.96e-07
ENSCSAG00000004345	RRP8	protein_coding	1	58221869	58225329	ribosomal RNA processing 8 [Source:NCBI gene;Acc:103241315]	153.757	0.812608	0.154524	5.2588	1.45e-07	9.05e-07
ENSCSAG00000007054	PHF2	protein_coding	12	104007498	104055711	PHD finger protein 2 [Source:HGNC Symbol;Acc:HGNC:8920]	581.569	0.439608	0.0836137	5.2576	1.46e-07	9.11e-07
ENSCSAG00000008342	PET100	protein_coding	6	7116314	7118030	PET100 cytochrome c oxidase chaperone [Source:HGNC Symbol;Acc:HGNC:40038]	128.7	-0.966231	0.183924	-5.25343	1.49e-07	9.31e-07
ENSCSAG00000005615	CRY2	protein_coding	1	19472231	19498790	cryptochrome circadian regulator 2 [Source:HGNC Symbol;Acc:HGNC:2385]	64.9922	1.20516	0.229447	5.25245	1.5e-07	9.36e-07
ENSCSAG00000013807	CAMSAP2	protein_coding	25	28542143	28659060	calmodulin regulated spectrin associated protein family member 2 [Source:NCBI gene;Acc:103230346]	1273.32	0.381651	0.0727182	5.24835	1.53e-07	9.56e-07
ENSCSAG00000008912	KIAA2026	protein_coding	12	73495604	73587220	KIAA2026 [Source:HGNC Symbol;Acc:HGNC:23378]	452.939	0.541628	0.103279	5.2443	1.57e-07	9.77e-07
ENSCSAG00000014945	PREX1	protein_coding	2	15152096	15354544	phosphatidylinositol-3,4,5-trisphosphate dependent Rac exchange factor 1 [Source:NCBI gene;Acc:103244634]	413.344	0.503945	0.0961053	5.24367	1.57e-07	9.8e-07
ENSCSAG00000000681	INTS11	protein_coding	20	130128828	130142330	integrator complex subunit 11 [Source:HGNC Symbol;Acc:HGNC:26052]	851.994	-0.422568	0.0807086	-5.23573	1.64e-07	1.02e-06
ENSCSAG00000008369	MAML1	protein_coding	23	81496033	81506497	mastermind like transcriptional coactivator 1 [Source:HGNC Symbol;Acc:HGNC:13632]	583.248	0.448198	0.0856055	5.23561	1.64e-07	1.02e-06
ENSCSAG00000004693	FAR1	protein_coding	1	51105908	51170550	fatty acyl-CoA reductase 1 [Source:NCBI gene;Acc:103239852]	1127.18	-0.446864	0.0853913	-5.23313	1.67e-07	1.04e-06
ENSCSAG00000011116	CACTIN	protein_coding	6	3369279	3383226	cactin, spliceosome C complex subunit [Source:HGNC Symbol;Acc:HGNC:29938]	626.159	0.4275	0.0817064	5.23216	1.68e-07	1.04e-06
ENSCSAG00000008460	SMARCA1	protein_coding	X	104690689	104768298	SWI/SNF related, matrix associated, actin dependent regulator of chromatin, subfamily a, member 1 [Source:NCBI gene;Acc:103232533]	1234.53	-0.324523	0.0620348	-5.2313	1.68e-07	1.05e-06
ENSCSAG00000008724	RCAN1	protein_coding	2	78562795	78571498	regulator of calcineurin 1 [Source:NCBI gene;Acc:103218408]	351.282	0.571947	0.109386	5.2287	1.71e-07	1.06e-06
ENSCSAG00000012731	GEM	protein_coding	8	89218782	89232753	GTP binding protein overexpressed in skeletal muscle [Source:HGNC Symbol;Acc:HGNC:4234]	236.285	0.636373	0.121722	5.22809	1.71e-07	1.06e-06
ENSCSAG00000010117	KLF7	protein_coding	10	92859000	92944062	Kruppel like factor 7 [Source:HGNC Symbol;Acc:HGNC:6350]	147.76	0.829476	0.158706	5.22651	1.73e-07	1.07e-06
ENSCSAG00000008008	TRIM52	protein_coding	23	82818145	82825039	tripartite motif containing 52 [Source:HGNC Symbol;Acc:HGNC:19024]	267.67	0.633378	0.121215	5.22525	1.74e-07	1.08e-06
ENSCSAG00000002403	ZNF202	protein_coding	1	115131994	115148139	zinc finger protein 202 [Source:NCBI gene;Acc:103248713]	75.0304	1.2053	0.230841	5.22136	1.78e-07	1.1e-06
ENSCSAG00000016538	KIF15	protein_coding	22	6249567	6325510	kinesin family member 15 [Source:HGNC Symbol;Acc:HGNC:17273]	496.964	-0.506993	0.0971427	-5.21905	1.8e-07	1.11e-06
ENSCSAG00000011621	PDZD11	protein_coding	X	60129184	60135283	PDZ domain containing 11 [Source:NCBI gene;Acc:103232135]	467.81	-0.472626	0.0905653	-5.21862	1.8e-07	1.12e-06
ENSCSAG00000015654	PCGF1	protein_coding	14	32770492	32772804	polycomb group ring finger 1 [Source:HGNC Symbol;Acc:HGNC:17615]	202.181	0.712097	0.136508	5.21654	1.82e-07	1.13e-06
ENSCSAG00000005686	CKAP5	protein_coding	1	18484372	18586623	cytoskeleton associated protein 5 [Source:NCBI gene;Acc:103236340]	3779.62	-0.231953	0.0444803	-5.21474	1.84e-07	1.14e-06
ENSCSAG00000010295	HMMR	protein_coding	23	65732553	65765511	hyaluronan mediated motility receptor [Source:NCBI gene;Acc:103244927]	1198.69	-0.769048	0.147478	-5.21465	1.84e-07	1.14e-06
ENSCSAG00000003050	CALM3	protein_coding	6	39957320	39966581	calmodulin 3 [Source:HGNC Symbol;Acc:HGNC:1449]	1939.75	-0.274879	0.0527373	-5.21222	1.87e-07	1.15e-06
ENSCSAG00000006635	PDE6D	protein_coding	10	117746686	117809824	phosphodiesterase 6D [Source:HGNC Symbol;Acc:HGNC:8788]	286.108	-0.621642	0.119282	-5.21155	1.87e-07	1.16e-06
ENSCSAG00000003745	C4orf3	protein_coding	7	66780496	66784664	chromosome 4 open reading frame 3 [Source:HGNC Symbol;Acc:HGNC:19225]	225.423	-0.693458	0.133069	-5.21125	1.88e-07	1.16e-06
ENSCSAG00000011897	MRPS14	protein_coding	25	54231643	54240472	mitochondrial ribosomal protein S14 [Source:NCBI gene;Acc:103230549]	182.498	-0.758168	0.145567	-5.20838	1.9e-07	1.17e-06
ENSCSAG00000005446	ARRDC2	protein_coding	6	16472907	16484637	arrestin domain containing 2 [Source:HGNC Symbol;Acc:HGNC:25225]	239.315	0.627145	0.120497	5.20466	1.94e-07	1.2e-06
ENSCSAG00000010132	LPCAT3	protein_coding	11	7005701	7051605	lysophosphatidylcholine acyltransferase 3 [Source:HGNC Symbol;Acc:HGNC:30244]	780.329	-0.401977	0.0772428	-5.20407	1.95e-07	1.2e-06
ENSCSAG00000003374	PLAUR	protein_coding	6	37173177	37191754	plasminogen activator, urokinase receptor [Source:HGNC Symbol;Acc:HGNC:9053]	270.637	0.58702	0.112851	5.20172	1.97e-07	1.22e-06
ENSCSAG00000003661	PICALM	protein_coding	1	77213836	77324875	phosphatidylinositol binding clathrin assembly protein [Source:NCBI gene;Acc:103248165]	7157.38	0.227363	0.0437202	5.20042	1.99e-07	1.22e-06
ENSCSAG00000010902	CAPZA2	protein_coding	21	85543271	85601370	capping actin protein of muscle Z-line subunit alpha 2 [Source:NCBI gene;Acc:103226772]	2168.3	-0.336097	0.0646416	-5.19939	2e-07	1.23e-06
ENSCSAG00000010060	DPH3	protein_coding	15	61103102	61111115	diphthamide biosynthesis 3 [Source:HGNC Symbol;Acc:HGNC:27717]	1296.95	-0.343117	0.065999	-5.19881	2.01e-07	1.23e-06
ENSCSAG00000015715	TGFB2	protein_coding	25	11163100	11258470	transforming growth factor beta 2 [Source:NCBI gene;Acc:103230082]	452.056	0.484527	0.0932089	5.19829	2.01e-07	1.24e-06
ENSCSAG00000016121	AJUBA	protein_coding	29	23341249	23352685	ajuba LIM protein [Source:NCBI gene;Acc:103231456]	4567.25	0.218284	0.0419934	5.19806	2.01e-07	1.24e-06
ENSCSAG00000010912	MET	protein_coding	21	85397645	85488093	MET proto-oncogene, receptor tyrosine kinase [Source:HGNC Symbol;Acc:HGNC:7029]	6926.31	-0.192986	0.0371559	-5.19396	2.06e-07	1.26e-06
ENSCSAG00000006258	KANSL2	protein_coding	11	44895129	44926512	KAT8 regulatory NSL complex subunit 2 [Source:HGNC Symbol;Acc:HGNC:26024]	848.767	0.370574	0.0713489	5.19383	2.06e-07	1.26e-06
ENSCSAG00000012889	NMT2	protein_coding	9	15080787	15145899	N-myristoyltransferase 2 [Source:HGNC Symbol;Acc:HGNC:7858]	879.208	0.353784	0.0681413	5.19191	2.08e-07	1.28e-06
ENSCSAG00000011749	RAB18	protein_coding	9	27048647	27082924	RAB18, member RAS oncogene family [Source:HGNC Symbol;Acc:HGNC:14244]	213.167	-0.682135	0.131418	-5.19058	2.1e-07	1.29e-06
ENSCSAG00000009036	HS3ST3A1	protein_coding	16	12835338	12935627	heparan sulfate-glucosamine 3-sulfotransferase 3A1 [Source:HGNC Symbol;Acc:HGNC:5196]	531.335	0.468169	0.0902007	5.1903	2.1e-07	1.29e-06
ENSCSAG00000010095	ASAP1	protein_coding	8	124514210	124869668	ArfGAP with SH3 domain, ankyrin repeat and PH domain 1 [Source:HGNC Symbol;Acc:HGNC:2720]	1434.47	0.289219	0.0557291	5.18973	2.11e-07	1.29e-06
ENSCSAG00000012088	DYNLRB1	protein_coding	2	38825574	38839903	dynein light chain roadblock-type 1 [Source:HGNC Symbol;Acc:HGNC:15468]	655.957	-0.419205	0.0808991	-5.18182	2.2e-07	1.35e-06
ENSCSAG00000008746	PATZ1	protein_coding	19	14215918	14237579	POZ/BTB and AT hook containing zinc finger 1 [Source:NCBI gene;Acc:103223188]	598.195	0.419906	0.0810949	5.17796	2.24e-07	1.37e-06
ENSCSAG00000014169	SERINC3	protein_coding	2	19299828	19321466	serine incorporator 3 [Source:HGNC Symbol;Acc:HGNC:11699]	585.407	-0.444518	0.0858505	-5.17781	2.25e-07	1.37e-06
ENSCSAG00000006441	IL4R	protein_coding	5	25046701	25070015	interleukin 4 receptor [Source:HGNC Symbol;Acc:HGNC:6015]	655.222	0.409438	0.0790998	5.17622	2.26e-07	1.38e-06
ENSCSAG00000007224	RIPK1	protein_coding	17	69063047	69105348	receptor interacting serine/threonine kinase 1 [Source:NCBI gene;Acc:103222283]	501.704	0.446315	0.0862401	5.17526	2.28e-07	1.39e-06
ENSCSAG00000002446	AP2A1	protein_coding	6	42953693	42969427	adaptor related protein complex 2 subunit alpha 1 [Source:HGNC Symbol;Acc:HGNC:561]	991.029	0.364814	0.0705524	5.17082	2.33e-07	1.42e-06
ENSCSAG00000002900	CDT1	protein_coding	5	74190947	74195972	chromatin licensing and DNA replication factor 1 [Source:HGNC Symbol;Acc:HGNC:24576]	689.586	0.410619	0.0794246	5.16993	2.34e-07	1.43e-06
ENSCSAG00000011129	ZNF598	protein_coding	5	1895250	1906539	zinc finger protein 598 [Source:HGNC Symbol;Acc:HGNC:28079]	677.726	0.399627	0.0773552	5.16613	2.39e-07	1.46e-06
ENSCSAG00000013263	EBP	protein_coding	X	45653356	45660291	EBP cholestenol delta-isomerase [Source:NCBI gene;Acc:103231927]	431.249	-0.49839	0.0964868	-5.16537	2.4e-07	1.46e-06
ENSCSAG00000006092	ACACA	protein_coding	16	30452343	30705004	acetyl-CoA carboxylase alpha [Source:HGNC Symbol;Acc:HGNC:84]	2480.56	0.244671	0.0473775	5.16428	2.41e-07	1.47e-06
ENSCSAG00000008433	VPS28	protein_coding	8	138634752	138639460	VPS28 subunit of ESCRT-I [Source:HGNC Symbol;Acc:HGNC:18178]	1106.01	-0.35247	0.0682835	-5.16187	2.44e-07	1.49e-06
ENSCSAG00000006330	ATF4	protein_coding	19	22091667	22095230	activating transcription factor 4 [Source:NCBI gene;Acc:103223345]	2692.89	0.269353	0.0522119	5.15884	2.48e-07	1.51e-06
ENSCSAG00000009197	BPGM	protein_coding	21	103336809	103372186	bisphosphoglycerate mutase [Source:NCBI gene;Acc:103226934]	1436.83	-0.302488	0.0586408	-5.15831	2.49e-07	1.51e-06
ENSCSAG00000003165	SPOCK3	protein_coding	7	113039731	113350564	SPARC (osteonectin), cwcv and kazal like domains proteoglycan 3 [Source:HGNC Symbol;Acc:HGNC:13565]	431.702	-0.569987	0.110511	-5.15775	2.5e-07	1.52e-06
ENSCSAG00000005940	TBX2	protein_coding	16	32627819	32636880	T-box transcription factor 2 [Source:HGNC Symbol;Acc:HGNC:11597]	36.7318	1.60342	0.31087	5.15783	2.5e-07	1.52e-06
ENSCSAG00000001118	MTF1	protein_coding	20	95003504	95046718	metal regulatory transcription factor 1 [Source:NCBI gene;Acc:103225083]	103.626	0.923355	0.179055	5.15683	2.51e-07	1.52e-06
ENSCSAG00000012412	CDC26	protein_coding	12	26296838	26304862	cell division cycle 26 [Source:HGNC Symbol;Acc:HGNC:17839]	167.759	-0.766478	0.148676	-5.15537	2.53e-07	1.54e-06
ENSCSAG00000002520	ERP29	protein_coding	11	107244335	107256499	endoplasmic reticulum protein 29 [Source:HGNC Symbol;Acc:HGNC:13799]	1741.17	-0.273368	0.0530612	-5.15194	2.58e-07	1.56e-06
ENSCSAG00000017873	RNF138	protein_coding	18	48603965	48642720	ring finger protein 138 [Source:NCBI gene;Acc:103222568]	294.358	0.596573	0.115871	5.1486	2.62e-07	1.59e-06
ENSCSAG00000002192	HDGF	protein_coding	20	7119450	7122834	heparin binding growth factor [Source:HGNC Symbol;Acc:HGNC:4856]	2664.17	-0.239637	0.0465876	-5.14378	2.69e-07	1.63e-06
ENSCSAG00000017621	TYMS	protein_coding	18	60030658	60041856	thymidylate synthetase [Source:NCBI gene;Acc:103222680]	1275.01	-0.322536	0.0627979	-5.1361	2.8e-07	1.7e-06
ENSCSAG00000006231	SENP7	protein_coding	22	79462837	79557871	SUMO specific peptidase 7 [Source:HGNC Symbol;Acc:HGNC:30402]	195.14	0.726486	0.141488	5.1346	2.83e-07	1.71e-06
ENSCSAG00000014688	WDR48	protein_coding	15	319810	366246	WD repeat domain 48 [Source:HGNC Symbol;Acc:HGNC:30914]	707.559	-0.401159	0.0781384	-5.13396	2.84e-07	1.72e-06
ENSCSAG00000002151	IQGAP3	protein_coding	20	7286886	7333284	IQ motif containing GTPase activating protein 3 [Source:NCBI gene;Acc:103223856]	1473.44	-0.28997	0.0565001	-5.1322	2.86e-07	1.73e-06
ENSCSAG00000016689	ATP6V1B2	protein_coding	8	18264329	18293444	ATPase H+ transporting V1 subunit B2 [Source:HGNC Symbol;Acc:HGNC:854]	2628.67	-0.246479	0.0480429	-5.13039	2.89e-07	1.75e-06
ENSCSAG00000016484	MAN1B1	protein_coding	12	1080305	1105027	mannosidase alpha class 1B member 1 [Source:HGNC Symbol;Acc:HGNC:6823]	1067.66	-0.348178	0.0678682	-5.13022	2.89e-07	1.75e-06
ENSCSAG00000014010	BCOR	protein_coding	X	37192874	37319782	BCL6 corepressor [Source:NCBI gene;Acc:103231810]	1141.15	0.338471	0.0659811	5.12983	2.9e-07	1.75e-06
ENSCSAG00000003534	NAA15	protein_coding	7	86269166	86355777	N(alpha)-acetyltransferase 15, NatA auxiliary subunit [Source:HGNC Symbol;Acc:HGNC:30782]	1348.41	0.331033	0.0645321	5.12974	2.9e-07	1.75e-06
ENSCSAG00000006437	ZSWIM4	protein_coding	6	12453557	12483870	zinc finger SWIM-type containing 4 [Source:HGNC Symbol;Acc:HGNC:25704]	290.468	0.558546	0.108919	5.12809	2.93e-07	1.77e-06
ENSCSAG00000008097	PLEKHA5	protein_coding	11	18985199	19234309	pleckstrin homology domain containing A5 [Source:HGNC Symbol;Acc:HGNC:30036]	839.166	0.38037	0.0741886	5.12707	2.94e-07	1.77e-06
ENSCSAG00000000687	CCNL2	protein_coding	20	130049646	130065881	cyclin L2 [Source:HGNC Symbol;Acc:HGNC:20570]	975.126	0.37176	0.0725422	5.12474	2.98e-07	1.8e-06
ENSCSAG00000007197	IPPK	protein_coding	12	103123557	103184174	inositol-pentakisphosphate 2-kinase [Source:HGNC Symbol;Acc:HGNC:14645]	171.287	0.736885	0.143842	5.12287	3.01e-07	1.81e-06
ENSCSAG00000011702	BAMBI	protein_coding	9	28279523	28285937	BMP and activin membrane bound inhibitor [Source:HGNC Symbol;Acc:HGNC:30251]	65.893	1.17135	0.228668	5.12249	3.02e-07	1.82e-06
ENSCSAG00000001043	KHDRBS1	protein_coding	20	100832461	100859630	KH RNA binding domain containing, signal transduction associated 1 [Source:NCBI gene;Acc:103225208]	1804.69	-0.291813	0.0569835	-5.12101	3.04e-07	1.83e-06
ENSCSAG00000014076	ELF3	protein_coding	25	27390809	27397441	E74 like ETS transcription factor 3 [Source:NCBI gene;Acc:103230318]	484.953	0.46406	0.0907357	5.11442	3.15e-07	1.89e-06
ENSCSAG00000001092	AGO3	protein_coding	20	96801900	96923148	argonaute RISC catalytic component 3 [Source:NCBI gene;Acc:103225123]	150.835	0.7657	0.149736	5.11368	3.16e-07	1.9e-06
ENSCSAG00000013776	KIF14	protein_coding	25	28789614	28856570	kinesin family member 14 [Source:NCBI gene;Acc:103230349]	528.825	-0.546093	0.106822	-5.11219	3.18e-07	1.91e-06
ENSCSAG00000005714	ENTPD7	protein_coding	9	92723015	92768558	ectonucleoside triphosphate diphosphohydrolase 7 [Source:HGNC Symbol;Acc:HGNC:19745]	276.178	0.591573	0.11581	5.10812	3.25e-07	1.95e-06
ENSCSAG00000006989	ANKRD18B	protein_coding	12	104818549	104869215	ankyrin repeat domain 18B [Source:HGNC Symbol;Acc:HGNC:23644]	278.537	0.579786	0.113516	5.10752	3.26e-07	1.96e-06
ENSCSAG00000016921	CCDC115	protein_coding	10	66429	70877	coiled-coil domain containing 115 [Source:HGNC Symbol;Acc:HGNC:28178]	902.465	-0.349599	0.0685046	-5.10329	3.34e-07	2e-06
ENSCSAG00000011960	PRICKLE2	protein_coding	22	25133352	25303131	prickle planar cell polarity protein 2 [Source:NCBI gene;Acc:103227843]	123.018	0.857274	0.168049	5.10133	3.37e-07	2.02e-06
ENSCSAG00000006342	DDX39A	protein_coding	6	13052105	13065153	DExD-box helicase 39A [Source:HGNC Symbol;Acc:HGNC:17821]	1280.31	-0.339281	0.0665303	-5.09965	3.4e-07	2.04e-06
ENSCSAG00000005564	PGLS	protein_coding	6	15997806	16006805	6-phosphogluconolactonase [Source:HGNC Symbol;Acc:HGNC:8903]	593.92	0.415792	0.0815378	5.09937	3.41e-07	2.04e-06
ENSCSAG00000013012	SERAC1	protein_coding	13	85710061	85769961	serine active site containing 1 [Source:HGNC Symbol;Acc:HGNC:21061]	368.932	0.506299	0.0993019	5.09858	3.42e-07	2.05e-06
ENSCSAG00000005139	AMFR	protein_coding	5	42275584	42334207	autocrine motility factor receptor [Source:HGNC Symbol;Acc:HGNC:463]	1862.99	0.277497	0.0544339	5.09788	3.43e-07	2.06e-06
ENSCSAG00000001006	EYA3	protein_coding	20	104720482	104840883	EYA transcriptional coactivator and phosphatase 3 [Source:NCBI gene;Acc:103225273]	1112.66	0.347072	0.0680945	5.09691	3.45e-07	2.06e-06
ENSCSAG00000007404	DSP	protein_coding	17	64611103	64656366	desmoplakin [Source:NCBI gene;Acc:103222210]	1058.28	-0.364613	0.071586	-5.09336	3.52e-07	2.1e-06
ENSCSAG00000005829	ACVR1B	protein_coding	11	48145003	48166813	activin A receptor type 1B [Source:HGNC Symbol;Acc:HGNC:172]	330.018	0.55899	0.109813	5.09037	3.57e-07	2.14e-06
ENSCSAG00000015378	TM2D2	protein_coding	8	37009511	37017474	TM2 domain containing 2 [Source:HGNC Symbol;Acc:HGNC:24127]	793.082	-0.372119	0.0731278	-5.08861	3.61e-07	2.15e-06
ENSCSAG00000012980	MED6	protein_coding	24	47781875	47801361	mediator complex subunit 6 [Source:NCBI gene;Acc:103229271]	457.008	-0.480881	0.0945205	-5.08758	3.63e-07	2.17e-06
ENSCSAG00000000250	ZNF281	protein_coding	25	29011516	29014215	zinc finger protein 281 [Source:NCBI gene;Acc:103230352]	596.067	0.410125	0.080631	5.08644	3.65e-07	2.18e-06
ENSCSAG00000006601	RHEB	protein_coding	21	119652127	119703458	Ras homolog, mTORC1 binding [Source:HGNC Symbol;Acc:HGNC:10011]	2471.01	-0.253216	0.0498048	-5.08416	3.69e-07	2.2e-06
ENSCSAG00000016270	ZBTB49	protein_coding	27	40433639	40466361	zinc finger and BTB domain containing 49 [Source:NCBI gene;Acc:103246380]	118.316	0.873478	0.171826	5.08351	3.71e-07	2.21e-06
ENSCSAG00000003368	ARL1	protein_coding	11	96659769	96675486	ADP ribosylation factor like GTPase 1 [Source:HGNC Symbol;Acc:HGNC:692]	1203.18	-0.311512	0.0613077	-5.08113	3.75e-07	2.23e-06
ENSCSAG00000007112	FAM222B	protein_coding	16	22520699	22585785	family with sequence similarity 222 member B [Source:HGNC Symbol;Acc:HGNC:25563]	341.356	0.524865	0.10331	5.08046	3.77e-07	2.24e-06
ENSCSAG00000017564	NDUFV2	protein_coding	18	68018143	68053634	NADH:ubiquinone oxidoreductase core subunit V2 [Source:NCBI gene;Acc:103222752]	921.872	-0.356709	0.0702247	-5.07954	3.78e-07	2.25e-06
ENSCSAG00000016165	MIER3	protein_coding	4	53147773	53172089	MIER family member 3 [Source:HGNC Symbol;Acc:HGNC:26678]	146.426	0.793465	0.156222	5.07909	3.79e-07	2.26e-06
ENSCSAG00000016880	MAP7	protein_coding	13	36888942	37075818	microtubule associated protein 7 [Source:HGNC Symbol;Acc:HGNC:6869]	429.003	-0.480323	0.0945993	-5.07744	3.83e-07	2.27e-06
ENSCSAG00000016708	SNRK	protein_coding	22	4741622	4790037	SNF related kinase [Source:NCBI gene;Acc:103227477]	257.767	0.602403	0.118656	5.07688	3.84e-07	2.28e-06
ENSCSAG00000017192	STXBP5	protein_coding	13	24367627	24559269	syntaxin binding protein 5 [Source:HGNC Symbol;Acc:HGNC:19665]	415.809	0.522492	0.102919	5.07675	3.84e-07	2.28e-06
ENSCSAG00000000982	GPN2	protein_coding	20	105873666	105884572	GPN-loop GTPase 2 [Source:NCBI gene;Acc:103225308]	491.367	0.462944	0.0912008	5.0761	3.85e-07	2.29e-06
ENSCSAG00000009824	ACO1	protein_coding	12	47806436	47874227	aconitase 1 [Source:HGNC Symbol;Acc:HGNC:117]	655.842	-0.418846	0.0825441	-5.0742	3.89e-07	2.31e-06
ENSCSAG00000017558	RALBP1	protein_coding	18	68391245	68413555	ralA binding protein 1 [Source:NCBI gene;Acc:103222758]	908.133	-0.373083	0.0735361	-5.07346	3.91e-07	2.32e-06
ENSCSAG00000012498	PDCD10	protein_coding	15	21706675	21749470	programmed cell death 10 [Source:HGNC Symbol;Acc:HGNC:8761]	992.427	-0.357665	0.0704993	-5.07331	3.91e-07	2.32e-06
ENSCSAG00000003579	LTA4H	protein_coding	11	91371383	91406542	leukotriene A4 hydrolase [Source:HGNC Symbol;Acc:HGNC:6710]	784.195	-0.370503	0.0730366	-5.07284	3.92e-07	2.32e-06
ENSCSAG00000006872	SCG5	protein_coding	26	50189473	50243282	secretogranin V [Source:NCBI gene;Acc:103245927]	397.955	-0.497272	0.0980584	-5.07118	3.95e-07	2.34e-06
ENSCSAG00000015673	ZMIZ2	protein_coding	21	13906146	13929910	zinc finger MIZ-type containing 2 [Source:NCBI gene;Acc:103226129]	1617	0.280931	0.0554069	5.07034	3.97e-07	2.35e-06
ENSCSAG00000003207	FNIP2	protein_coding	7	105345920	105445452	folliculin interacting protein 2 [Source:HGNC Symbol;Acc:HGNC:29280]	184.349	0.687252	0.135591	5.06858	4.01e-07	2.37e-06
ENSCSAG00000010773	TSPAN12	protein_coding	21	89609124	89680297	tetraspanin 12 [Source:NCBI gene;Acc:103226789]	833.215	-0.450011	0.0888045	-5.06743	4.03e-07	2.38e-06
ENSCSAG00000004553	LRIG3	protein_coding	11	54806579	54853645	leucine rich repeats and immunoglobulin like domains 3 [Source:HGNC Symbol;Acc:HGNC:30991]	340.148	0.536201	0.105891	5.06369	4.11e-07	2.43e-06
ENSCSAG00000009162	FN1	protein_coding	10	101176789	101254633	fibronectin 1 [Source:HGNC Symbol;Acc:HGNC:3778]	110021	0.186724	0.036876	5.06357	4.11e-07	2.43e-06
ENSCSAG00000002278	BICDL1	protein_coding	11	115339334	115443059	BICD family like cargo adaptor 1 [Source:HGNC Symbol;Acc:HGNC:28095]	680.717	0.378679	0.074838	5.05998	4.19e-07	2.47e-06
ENSCSAG00000014991	NFU1	protein_coding	14	37690656	37730819	NFU1 iron-sulfur cluster scaffold [Source:HGNC Symbol;Acc:HGNC:16287]	251.797	-0.644694	0.127411	-5.05995	4.19e-07	2.47e-06
ENSCSAG00000003004	TXNRD1	protein_coding	11	99490597	99560267	thioredoxin reductase 1 [Source:HGNC Symbol;Acc:HGNC:12437]	3354.43	-0.231557	0.0457934	-5.05656	4.27e-07	2.52e-06
ENSCSAG00000018083	ALKBH4	protein_coding	28	10756377	10765026	alkB homolog 4, lysine demethylase [Source:HGNC Symbol;Acc:HGNC:21900]	139.681	0.787072	0.155728	5.05416	4.32e-07	2.55e-06
ENSCSAG00000010316	CCNG1	protein_coding	23	65709786	65714711	cyclin G1 [Source:NCBI gene;Acc:103244924]	787.225	-0.426695	0.0844273	-5.05399	4.33e-07	2.55e-06
ENSCSAG00000015774	MTG2	protein_coding	2	2036043	2045369	mitochondrial ribosome associated GTPase 2 [Source:NCBI gene;Acc:103243122]	311.463	0.546488	0.108136	5.05369	4.33e-07	2.55e-06
ENSCSAG00000008005	ELF4	protein_coding	X	105320952	105337560	E74 like ETS transcription factor 4 [Source:NCBI gene;Acc:103232546]	1915.2	0.261408	0.0517328	5.05305	4.35e-07	2.56e-06
ENSCSAG00000001933	HAX1	protein_coding	20	9537525	9545299	HCLS1 associated protein X-1 [Source:NCBI gene;Acc:103223927]	574.48	-0.423034	0.0837265	-5.05257	4.36e-07	2.56e-06
ENSCSAG00000002804	PLEKHA4	protein_coding	6	42076891	42106942	pleckstrin homology domain containing A4 [Source:HGNC Symbol;Acc:HGNC:14339]	42.6516	1.43549	0.284127	5.0523	4.37e-07	2.57e-06
ENSCSAG00000007601	CDCA5	protein_coding	1	9151712	9157456	cell division cycle associated 5 [Source:HGNC Symbol;Acc:HGNC:14626]	498.165	0.449269	0.0890063	5.04761	4.47e-07	2.63e-06
ENSCSAG00000019585	ANKRD9	protein_coding	24	80435892	80436845	ankyrin repeat domain 9 [Source:NCBI gene;Acc:103229740]	252.175	0.598322	0.118571	5.04611	4.51e-07	2.65e-06
ENSCSAG00000012318	LACTB	protein_coding	26	20399858	20419369	lactamase beta [Source:NCBI gene;Acc:103245513]	1359.47	-0.306634	0.0607752	-5.04539	4.53e-07	2.66e-06
ENSCSAG00000006772	FLNA	protein_coding	X	128657393	128680531	filamin A [Source:NCBI gene;Acc:103232822]	30979.8	-0.186448	0.0369743	-5.04262	4.59e-07	2.69e-06
ENSCSAG00000003375	MBTPS1	protein_coding	5	69463920	69527541	membrane bound transcription factor peptidase, site 1 [Source:HGNC Symbol;Acc:HGNC:15456]	424.723	-0.498584	0.0989028	-5.04116	4.63e-07	2.71e-06
ENSCSAG00000016071	IRF9	protein_coding	24	1146618	1151546	interferon regulatory factor 9 [Source:NCBI gene;Acc:103228710]	209.919	0.665676	0.132065	5.04051	4.64e-07	2.72e-06
ENSCSAG00000015280	REXO4	protein_coding	12	4718799	4731241	REX4 homolog, 3'-5' exonuclease [Source:HGNC Symbol;Acc:HGNC:12820]	325.058	0.529944	0.105166	5.03911	4.68e-07	2.74e-06
ENSCSAG00000017799	ZNF394	protein_coding	28	13666829	13672897	zinc finger protein 394 [Source:NCBI gene;Acc:103246780]	253.809	0.596581	0.118482	5.03519	4.77e-07	2.79e-06
ENSCSAG00000002579	PIH1D1	protein_coding	6	42627097	42632932	PIH1 domain containing 1 [Source:HGNC Symbol;Acc:HGNC:26075]	469.675	-0.464359	0.0922277	-5.03492	4.78e-07	2.8e-06
ENSCSAG00000003707	PLEKHM1	protein_coding	16	60926063	60980669	pleckstrin homology and RUN domain containing M1 [Source:HGNC Symbol;Acc:HGNC:29017]	513.809	0.480322	0.0954356	5.03294	4.83e-07	2.82e-06
ENSCSAG00000014488	COX7A2	protein_coding	17	45771	51669	cytochrome c oxidase subunit 7A2 [Source:HGNC Symbol;Acc:HGNC:2288]	1121.21	-0.346984	0.0689597	-5.0317	4.86e-07	2.84e-06
ENSCSAG00000001929	UBAP2L	protein_coding	20	9545581	9591659	ubiquitin associated protein 2 like [Source:HGNC Symbol;Acc:HGNC:29877]	1773.55	-0.269767	0.0536278	-5.03035	4.9e-07	2.86e-06
ENSCSAG00000010251	INO80D	protein_coding	10	91781563	91843787	INO80 complex subunit D [Source:HGNC Symbol;Acc:HGNC:25997]	77.045	1.07421	0.213623	5.02851	4.94e-07	2.88e-06
ENSCSAG00000010694	SNRPD3	protein_coding	19	7417483	7577914	small nuclear ribonucleoprotein D3 polypeptide [Source:NCBI gene;Acc:103223060]	1398.81	-0.305293	0.0607244	-5.02753	4.97e-07	2.9e-06
ENSCSAG00000006567	RNASEH2A	protein_coding	6	11493764	11501363	ribonuclease H2 subunit A [Source:HGNC Symbol;Acc:HGNC:18518]	521.405	-0.446751	0.0888707	-5.02698	4.98e-07	2.9e-06
ENSCSAG00000015680	MARCKS	protein_coding	13	59989778	59995940	myristoylated alanine rich protein kinase C substrate [Source:HGNC Symbol;Acc:HGNC:6759]	1178.89	-0.309716	0.0616893	-5.02058	5.15e-07	3e-06
ENSCSAG00000011526	MEA1	protein_coding	17	29145918	29149953	male-enhanced antigen 1 [Source:NCBI gene;Acc:103221483]	787.103	-0.362666	0.0722575	-5.01908	5.19e-07	3.02e-06
ENSCSAG00000014095	ISOC1	protein_coding	23	32039811	32059848	isochorismatase domain containing 1 [Source:NCBI gene;Acc:103244476]	342.729	-0.541658	0.107965	-5.017	5.25e-07	3.05e-06
ENSCSAG00000006940	CCNQ	protein_coding	X	128019090	128030083	cyclin Q [Source:NCBI gene;Acc:103232790]	320.072	0.526559	0.104968	5.01635	5.27e-07	3.06e-06
ENSCSAG00000015607	WBP1	protein_coding	14	32812065	32818826	WW domain binding protein 1 [Source:HGNC Symbol;Acc:HGNC:12737]	515.634	-0.439859	0.0877812	-5.01086	5.42e-07	3.15e-06
ENSCSAG00000007625	TST	protein_coding	19	19716180	19724589	thiosulfate sulfurtransferase [Source:NCBI gene;Acc:103223262]	236.945	-0.627152	0.125179	-5.01002	5.44e-07	3.16e-06
ENSCSAG00000001100	SH3D21	protein_coding	20	96534294	96550557	SH3 domain containing 21 [Source:HGNC Symbol;Acc:HGNC:26236]	119.423	-0.886011	0.176852	-5.00989	5.45e-07	3.16e-06
ENSCSAG00000016485	QDPR	protein_coding	27	32697599	32723016	quinoid dihydropteridine reductase [Source:NCBI gene;Acc:103246311]	612.959	-0.42713	0.0852622	-5.00961	5.45e-07	3.16e-06
ENSCSAG00000018898	RAP2B	protein_coding	15	37504830	37505378	RAP2B, member of RAS oncogene family [Source:HGNC Symbol;Acc:HGNC:9862]	81.9689	1.03044	0.205768	5.00779	5.51e-07	3.19e-06
ENSCSAG00000007028	PRICKLE1	protein_coding	11	38694602	38718519	prickle planar cell polarity protein 1 [Source:HGNC Symbol;Acc:HGNC:17019]	223.493	0.626894	0.125275	5.00415	5.61e-07	3.25e-06
ENSCSAG00000001904	TFPT	protein_coding	6	46781471	46790804	TCF3 fusion partner [Source:HGNC Symbol;Acc:HGNC:13630]	189.929	-0.708051	0.141494	-5.00409	5.61e-07	3.25e-06
ENSCSAG00000012552	ENPP5	protein_coding	17	26082451	26092900	ectonucleotide pyrophosphatase/phosphodiesterase family member 5 [Source:NCBI gene;Acc:103221419]	403.031	-0.48729	0.0974215	-5.00187	5.68e-07	3.28e-06
ENSCSAG00000007769	TDP2	protein_coding	17	47583014	47600628	tyrosyl-DNA phosphodiesterase 2 [Source:HGNC Symbol;Acc:HGNC:17768]	484.86	-0.469116	0.0938102	-5.00069	5.71e-07	3.3e-06
ENSCSAG00000007062	PRMT2	protein_coding	2	90225346	90256558	protein arginine methyltransferase 2 [Source:NCBI gene;Acc:103220659]	392.493	-0.493238	0.0986434	-5.00021	5.73e-07	3.31e-06
ENSCSAG00000014345	AGPS	protein_coding	10	62946695	63096044	alkylglycerone phosphate synthase [Source:HGNC Symbol;Acc:HGNC:327]	712.604	-0.392982	0.0786008	-4.99972	5.74e-07	3.32e-06
ENSCSAG00000001097	MAP7D1	protein_coding	20	96671530	96697742	MAP7 domain containing 1 [Source:HGNC Symbol;Acc:HGNC:25514]	1661.56	-0.300338	0.0600766	-4.99925	5.76e-07	3.32e-06
ENSCSAG00000012538	ZNF609	protein_coding	26	18903204	19019508	zinc finger protein 609 [Source:HGNC Symbol;Acc:HGNC:29003]	631.201	0.391951	0.0784061	4.99898	5.76e-07	3.33e-06
ENSCSAG00000016772	NKTR	protein_coding	22	4056193	4102182	natural killer cell triggering receptor [Source:HGNC Symbol;Acc:HGNC:7833]	549.74	0.42137	0.0843091	4.99791	5.8e-07	3.34e-06
ENSCSAG00000018195	VPS4B	protein_coding	18	16336921	16370291	vacuolar protein sorting 4 homolog B [Source:NCBI gene;Acc:103244163]	781.6	-0.373504	0.0747443	-4.99709	5.82e-07	3.36e-06
ENSCSAG00000008192	ZNF250	protein_coding	8	139080043	139106262	zinc finger protein 250 [Source:HGNC Symbol;Acc:HGNC:13044]	232.036	0.625914	0.125271	4.99648	5.84e-07	3.36e-06
ENSCSAG00000002105	KNTC1	protein_coding	11	117869711	117963907	kinetochore associated 1 [Source:HGNC Symbol;Acc:HGNC:17255]	1282.27	-0.342196	0.0684915	-4.99619	5.85e-07	3.37e-06
ENSCSAG00000010586	UBA5	protein_coding	15	57592728	57612928	ubiquitin like modifier activating enzyme 5 [Source:HGNC Symbol;Acc:HGNC:23230]	1152.72	0.305733	0.0612173	4.99423	5.91e-07	3.4e-06
ENSCSAG00000001635	RSBN1	protein_coding	20	19857268	19907820	round spermatid basic protein 1 [Source:NCBI gene;Acc:103224183]	378.364	0.48513	0.0971459	4.99383	5.92e-07	3.4e-06
ENSCSAG00000013939	TOMM7	protein_coding	21	35485685	35497325	translocase of outer mitochondrial membrane 7 [Source:NCBI gene;Acc:103226389]	470.368	-0.456171	0.0913605	-4.99309	5.94e-07	3.42e-06
ENSCSAG00000002284	CIT	protein_coding	11	115025045	115219356	citron rho-interacting serine/threonine kinase [Source:HGNC Symbol;Acc:HGNC:1985]	1127.69	-0.335617	0.0672976	-4.98705	6.13e-07	3.52e-06
ENSCSAG00000006691	ANKRD1	protein_coding	9	84247241	84257170	ankyrin repeat domain 1 [Source:HGNC Symbol;Acc:HGNC:15819]	170.066	0.809737	0.162382	4.98662	6.14e-07	3.53e-06
ENSCSAG00000018121	DTX2	protein_coding	28	10596740	10641226	deltex E3 ubiquitin ligase 2 [Source:NCBI gene;Acc:103246668]	335.409	0.568693	0.114052	4.98628	6.16e-07	3.53e-06
ENSCSAG00000005770	MTMR4	protein_coding	16	34890764	34918263	myotubularin related protein 4 [Source:HGNC Symbol;Acc:HGNC:7452]	1424.34	0.304853	0.0611622	4.98433	6.22e-07	3.56e-06
ENSCSAG00000015341	TOGARAM1	protein_coding	24	22078158	22195917	TOG array regulator of axonemal microtubules 1 [Source:NCBI gene;Acc:103228905]	869.066	0.418494	0.0839631	4.98426	6.22e-07	3.56e-06
ENSCSAG00000004080	FCHSD2	protein_coding	1	64075109	64383589	FCH and double SH3 domains 2 [Source:NCBI gene;Acc:103248009]	342.574	0.515822	0.10352	4.98281	6.27e-07	3.59e-06
ENSCSAG00000010920	CAV1	protein_coding	21	85222879	85258627	caveolin 1 [Source:NCBI gene;Acc:103226770]	695.205	-0.40143	0.0805679	-4.98251	6.28e-07	3.59e-06
ENSCSAG00000019021	GJC1	protein_coding	16	61594885	61596075	gap junction protein gamma 1 [Source:HGNC Symbol;Acc:HGNC:4280]	379.947	0.490056	0.0983988	4.9803	6.35e-07	3.63e-06
ENSCSAG00000004644	CXCL11	protein_coding	7	24541767	24542832	C-X-C motif chemokine ligand 11 [Source:HGNC Symbol;Acc:HGNC:10638]	10.0104	6.37616	1.2804	4.97981	6.36e-07	3.64e-06
ENSCSAG00000017853	LAMTOR4	protein_coding	28	12916148	12923609	late endosomal/lysosomal adaptor, MAPK and MTOR activator 4 [Source:NCBI gene;Acc:103246750]	351.471	-0.526853	0.105808	-4.97935	6.38e-07	3.65e-06
ENSCSAG00000005923	CHMP2B	protein_coding	22	89672022	89701897	charged multivesicular body protein 2B [Source:NCBI gene;Acc:103228544]	410.874	-0.501134	0.100679	-4.97752	6.44e-07	3.68e-06
[truncated: 9,508 more rows]
