# Supplementary material for: SARS-CoV-2 hijacks folate and one-carbon metabolism for viral replication
Source: Nat Commun. 2021 Mar 15;12:1676. doi: 10.1038/s41467-021-21903-z (PMC7960988; doi:10.1038/s41467-021-21903-z)
Supplement: Supplementary file 5 — Supplementary Data 2 [file 41467_2021_21903_MOESM5_ESM.xlsx]

## Sheet: Sheet1
Table S2 Quantitative spent media analyses
Group	Alanine	Arginine	Asparagine	Aspartate	Cystine	Glucose	Glutamate	Glutamine	Glycine	Histidine	Isoleucine	Lactate	Leucine	Lysine	Methionine	Nicotinamide	Phenylalanine	Proline	Pyridoxine	Pyruvate	Serine	Threonine	Tryptophan	Tyrosine	Valine
Mock_01	181.484	305.62	1.1128	8.2442	134.564	17310.6	152.977	1915.28	375.987	164.519	604.831	8252.18	610.657	660.39	165.859	27.0354	336.379	29.3359	14.2512	514.411	328.209	670.812	41.5253	338.183	688.311
Mock_02	167.067	289.18	0.5423	7.2312	118.975	16663.3	140.619	1793.91	353.41	150.407	595.08	7999.38	586.164	614.384	160.879	25.2945	331.415	28.666	13.9288	521.016	311.999	645.673	30.4119	327.768	666.328
Mock_03	171.626	301.32	0.5394	7.3839	128.759	17095.2	155.313	1849.63	367.459	159.479	597.834	7917.55	607.505	653.896	161.988	23.99	334.132	28.4093	14.1272	527.702	324.912	675.367	30.7293	326.583	687.149
Mock_04	188.31	312.656	0.5485	6.5953	139.683	18226.8	158.071	1953.74	390.909	164.264	630.174	8659.14	620.88	678.431	168.822	25.9326	348.153	30.7583	14.4386	581.908	338.855	695.907	32.1466	343.842	726.683
Mock_05	188.383	326.634	0.6149	7.0671	141.81	18309.1	162.64	2012.84	389.051	169.072	651.271	8823.29	645.364	699.403	175.405	25.916	356.912	31.7469	15.0325	555.183	352.53	717.343	35.2669	352.244	742.226
Mock_06	182.461	323.298	0.621	8.6349	131.203	18528	157.76	2024.95	386.15	169.206	639.919	8955.44	634.509	706.874	173.292	26.1311	353.633	31.3161	14.743	561.517	340.918	706.371	34.0157	347.53	734.673
SARS-CoV-2_01	176.654	314.608	0.7236	8.1665	129.634	17940.5	149.514	1935.29	383.52	163.177	611.615	7948.95	621.673	672.973	170.404	25.6508	342.593	30.9258	14.317	490.209	342.752	699.074	33.4861	345.439	713.412
SARS-CoV-2_02	191.85	320.365	0.786	9.1974	127.389	17727.2	157.999	1961.14	377	167.686	633.502	8180.46	640.12	697.151	171.838	26.4979	350.61	32.2871	14.5991	503.302	344.3	704.111	35.9654	347.007	723.637
SARS-CoV-2_03	192.005	321.047	0.783	9.3164	131.598	17503.6	161.808	1912.67	397.029	165.881	623.792	8501.74	615.008	691.894	166.966	25.624	340.526	32.1999	14.1872	496.302	347.33	690.685	33.4315	344.364	724.172
SARS-CoV-2_04	178.838	312.019	0.6494	10.4536	133.887	17492.8	155.117	1930.27	390.584	161.911	607.172	8107.69	614.43	663.927	166.575	26.5294	336.29	31.5095	14.2022	508.679	337.998	680.536	36.0356	338.814	697.854
SARS-CoV-2_05	186.292	306.444	0.7706	8.5166	129.923	17226.4	161.798	1869.51	377.727	162.772	603.159	8204.87	607.946	673.352	163.721	25.5376	334.81	31.9404	14.0419	514.575	331.321	664.069	34.4187	325.18	702.66
SARS-CoV-2_06	171.002	308.762	0.7224	9.515	124.664	17693.5	151.119	1905.07	377.087	161.706	602.818	7717.77	609.52	661.434	164.362	27.5993	336.718	30.7331	13.9613	514.326	327.095	677.01	38.3342	333.429	697.645
Mock_mediacontrol_01	105.389	330.207	0.3085	5.4013	143.192	20150.1	99.3716	2180.2	388.775	169.286	640.182	3482.45	663.828	708.732	181.781	24.5862	353.677	23.7502	15.3551	716.148	361.098	703.504	31.071	350.55	740.914
Mock_mediacontrol_02	102.572	324.245	0.5466	7.3601	138.173	18992.9	90.4827	2156.66	398.623	169.097	663.442	3482.86	677.244	688.313	178.294	26.1125	352.144	23.2226	14.823	719.206	352.838	697.361	43.304	353.514	719.061
Mock_mediacontrol_03	105.07	325.825	0.4762	7.4542	134.993	19509.1	93.6585	2156.89	389.47	169.219	644.239	3531.59	662.254	685.056	180.303	26.4855	349.264	24.197	15.0563	743.402	357.136	693.271	35.5644	347.8	716.453
SARS-CoV-2_mediacontrol_01	109.098	335.341	0.5613	6.8552	142.878	19572.1	97.545	2196.82	397.217	174.968	654.623	3560.17	669.993	703.302	182.037	27.8193	357.725	26.3419	15.4529	732.823	374.964	721.086	41.9661	352.271	739.566
SARS-CoV-2_mediacontrol_02	106.056	324.377	0.3636	7.6457	133.888	19085.3	92.7312	2160.61	370.541	168.75	649.232	3592.55	655.992	688.374	180.563	25.8229	353.54	24.6052	14.8529	744.078	342.264	695.978	34.7557	350.728	733.957
SARS-CoV-2_mediacontrol_03	109.369	321.225	0.3559	7.1351	130.661	19165.3	94.4931	2114.65	381.665	167.743	642.336	3489.73	650.646	683.322	178.747	25.2423	344.593	24.7625	14.8799	730.443	352.744	702.766	36.5499	346.976	716.034
