# Supplementary material for: SARS-CoV-2 hijacks folate and one-carbon metabolism for viral replication
Source: Nat Commun. 2021 Mar 15;12:1676. doi: 10.1038/s41467-021-21903-z (PMC7960988; doi:10.1038/s41467-021-21903-z)
Supplement: Supplementary file 6 — Supplementary Data 3 [file 41467_2021_21903_MOESM6_ESM.xlsx]

## Sheet: Sheet1
Table 3	Intracellular metabolite profiling
Metabolite	Method_ionization mode	Metabolite annotation source	Mock_01	Mock_02	Mock_03	Mock_04	Mock_05	Mock_06	SARS-CoV-2_01	SARS-CoV-2_02	SARS-CoV-2_03	SARS-CoV-2_04	SARS-CoV-2_05	SARS-CoV-2_06	log2Foldchange	pvalue
Glutamate	philic_Neg	In house RT+MSMS library	9.28197e+09	9.60481e+09	9.17039e+09	9.4176e+09	1.00253e+10	1.03464e+10	1.04541e+10	1.10614e+10	1.11141e+10	1.0154e+10	1.15508e+10	9.72288e+09	0.147133	0.0135594
N6,N6,N6-Trimethyl-L-lysine	philic_Pos	In house RT+MSMS library	4.56379e+08	5.02353e+08	5.04635e+08	4.63378e+08	5.22347e+08	5.1977e+08	3.04525e+08	4.90254e+08	4.29904e+08	3.4926e+08	3.16785e+08	3.51501e+08	-0.404977	0.00733158
Glutamine	philic_Pos	In house RT+MSMS library	1.61803e+10	1.65369e+10	1.74258e+10	1.58693e+10	1.70072e+10	1.54146e+10	1.26916e+10	1.62359e+10	1.37525e+10	1.43116e+10	1.17329e+10	1.32397e+10	-0.264163	0.00538693
Taurine	philic_Neg	In house RT+MSMS library	7.69532e+09	9.19855e+09	7.98352e+09	8.53029e+09	8.36465e+09	7.77475e+09	7.02142e+09	8.70823e+09	8.13641e+09	7.8617e+09	8.39347e+09	7.76864e+09	-0.04908	0.424352
Fumarate	philic_Neg	In house RT+MSMS library	1.97357e+08	2.39089e+08	2.46979e+08	2.06427e+08	2.38668e+08	2.32544e+08	2.14801e+08	2.41534e+08	2.23308e+08	1.88135e+08	1.86874e+08	1.84137e+08	-0.135805	0.139608
FGAR	philic_Neg	In house RT+MSMS library	3082849	3842764	4862164	4878667	5563646	5860663	11407491	10318928	11528096	10465250	13228368	9990994	1.25275	1.75669e-06
Malate	philic_Neg	In house RT+MSMS library	2.04592e+09	2.47255e+09	2.48017e+09	2.05954e+09	2.39878e+09	2.37869e+09	2.23497e+09	2.42656e+09	2.24262e+09	1.89972e+09	1.90305e+09	1.86512e+09	-0.138173	0.127537
2-Hydroxyglutarate	philic_Neg	In house RT+MSMS library	3.55782e+07	4.42395e+07	4.58095e+07	4.45103e+07	4.17988e+07	3.91899e+07	3.23203e+07	4.58282e+07	3.76535e+07	3.37655e+07	3.51609e+07	3.40197e+07	-0.199142	0.0624958
Creatine	philic_Neg	In house RT+MSMS library	1.17363e+08	1.10064e+08	1.11585e+08	1.11458e+08	1.07527e+08	1.03365e+08	7.55031e+07	9.9738e+07	1.03952e+08	1.08861e+08	1.29706e+08	8.1489e+07	-0.142281	0.258246
S-Adenosylhomocysteine	philic_Pos	In house RT+MSMS library	1.189e+08	1.12837e+08	1.19258e+08	1.33896e+08	9.13316e+07	1.07976e+08	1.14328e+08	1.46614e+08	2.31126e+08	1.9306e+08	1.2693e+08	7.77302e+07	0.379047	0.196825
Succinate	philic_Neg	In house RT+MSMS library	2.19851e+08	2.75034e+08	2.42791e+08	2.48541e+08	2.92868e+08	2.46457e+08	1.89974e+08	2.47739e+08	1.60659e+08	1.44951e+08	1.21302e+08	1.38452e+08	-0.604889	0.00374798
Nicotinamide	amide_acidic	In house RT+MSMS library	566269094	882567926	571410381	703634745	824521173	705031402	616550787	611424477	471118900	380536076	337555058	376012155	-0.606711	0.0074147
UDP Glucuronate	philic_Neg	In house RT+MSMS library	9.13442e+08	9.86074e+08	8.28884e+08	9.7079e+08	9.48283e+08	9.71897e+08	7.80062e+08	9.4933e+08	9.41004e+08	9.82627e+08	9.73277e+08	7.88336e+08	-0.0535442	0.467233
Valine	philic_Neg	In house RT+MSMS library	2.40686e+09	3.11921e+09	2.56605e+09	2.53126e+09	3.11675e+09	2.63726e+09	2.02681e+09	2.56317e+09	1.81027e+09	1.55553e+09	1.33869e+09	1.51113e+09	-0.599927	0.00236723
Glycerol-3-Phosphate	philic_Neg	In house RT+MSMS library	3.49353e+08	3.71947e+08	3.48727e+08	3.54168e+08	3.1768e+08	3.69948e+08	4.24919e+08	4.69584e+08	4.60074e+08	4.51136e+08	4.92845e+08	4.27604e+08	0.368383	2.37372e-05
Glycine	philic_Neg	In house RT+MSMS library	1.63436e+08	2.45497e+08	2.20387e+08	2.11254e+08	1.95813e+08	1.89871e+08	1.27502e+08	1.7574e+08	1.24834e+08	1.5657e+08	1.56632e+08	1.33481e+08	-0.487305	0.0024706
5-Aminoimidazole ribotide	philic_Pos	In house RT+MSMS library	1.30461e+07	1.5593e+07	1.46681e+07	1.6177e+07	1.72845e+07	1.85362e+07	2.48292e+07	3.539e+07	6.22542e+07	4.11781e+07	5.55509e+07	8.64543e+07	1.68129	0.0112918
Phosphocreatine	philic_Neg	In house RT+MSMS library	7.62822e+08	7.89379e+08	7.52103e+08	7.97721e+08	8.29977e+08	8.64521e+08	8.16822e+08	8.41309e+08	8.80409e+08	8.34071e+08	8.59287e+08	7.44503e+08	0.0531137	0.271506
Mannose -6-Phosphate/Fructose-1-phosphate	philic_Neg	In house RT+MSMS library	9.89599e+07	1.14919e+08	1.04057e+08	1.20698e+08	1.02311e+08	1.0392e+08	6.85149e+07	1.37014e+08	9.1267e+07	7.22513e+07	7.70445e+07	1.10234e+08	-0.213068	0.241864
Arginine	philic_Neg	In house RT+MSMS library	1.06182e+09	1.28658e+09	1.03667e+09	1.07035e+09	1.40604e+09	1.17793e+09	8.6378e+08	1.14369e+09	8.28863e+08	7.66218e+08	6.11806e+08	7.37979e+08	-0.507342	0.00451797
Serine	philic_Pos	In house RT+MSMS library	5.74255e+08	5.84337e+08	5.51953e+08	5.7524e+08	6.03516e+08	5.87874e+08	5.24487e+08	5.60315e+08	5.11846e+08	5.06361e+08	4.57286e+08	4.71546e+08	-0.197722	0.00293345
Isoleucine	philic_Neg	In house RT+MSMS library	4.07544e+09	5.04826e+09	4.02504e+09	4.01544e+09	4.69788e+09	4.30332e+09	3.37545e+09	4.09499e+09	2.81403e+09	2.55755e+09	2.08974e+09	2.49711e+09	-0.586181	0.00267287
Lactate	amide_acidic	In house RT+MSMS library	5083829074	3024740578	3973294470	2374529677	3310519564	3702952711	4635594076	3858693922	5036849896	4239795109	5005509744	4693313946	0.355531	0.047603
Glucosamine-6-Phosphate	philic_Neg	In house RT+MSMS library	8.38253e+06	9.35933e+06	8.96031e+06	9.86253e+06	9.32799e+06	8.3108e+06	7.40533e+06	9.44565e+06	8.84153e+06	8.00252e+06	7.19717e+06	6.77436e+06	-0.185409	0.0552379
Saccharate/Galactarate_01	philic_Neg	In house RT+MSMS library	1.97911e+07	2.33749e+07	2.0571e+07	2.02858e+07	2.20562e+07	1.79129e+07	9.0188e+06	1.71602e+07	1.30902e+07	9.3349e+06	1.07889e+07	9.51317e+06	-0.847542	0.000262651
Saccharate/Galactarate_02	philic_Neg	In house RT+MSMS library	3.50526e+06	5.70557e+06	5.21161e+06	4.10029e+06	5.31858e+06	4.3028e+06	2.32074e+06	3.62005e+06	3.18924e+06	2.60074e+06	2.64445e+06	2.92622e+06	-0.701943	0.00196449
Pyruvate	amide_acidic	In house RT+MSMS library	223402123	270607126	87257492	198056587	206978015	249835416	399513618	148802003	195560151	177626756	162362164	143986058	-0.00970316	0.977506
Threonine	philic_Neg	In house RT+MSMS library	5.30238e+08	5.51592e+08	5.45906e+08	4.64552e+08	5.99397e+08	6.15215e+08	7.45087e+08	5.55013e+08	6.90561e+08	6.29977e+08	8.49747e+08	6.70916e+08	0.324605	0.0184604
Glucose	amide_acidic	In house RT+MSMS library	902488735	1303290925	646327228	1115571868	1198169431	1254418315	1000093953	913525599	755684063	605065266	491320046	598578208	-0.556894	0.0264603
N-Acetylaspartate	philic_Neg	In house RT+MSMS library	2.23647e+09	2.31319e+09	2.43391e+09	2.33514e+09	2.41702e+09	2.27138e+09	2.28605e+09	2.37687e+09	2.24831e+09	2.14768e+09	2.71486e+09	2.24682e+09	0.00138739	0.980284
Cystathionine	amide_acidic	In house RT+MSMS library	20305652	28270376	11885651	26296761	22253016	27914237	22125935	16134305	17956310	13782863	14811332	11480493	-0.507917	0.0506622
Pyridoxine	amide_acidic	In house RT+MSMS library	1337523205	2596032938	808782307	2140129584	2288886851	2185667664	1677787898	1484101848	1179791431	841353391	720677688	807040649	-0.759038	0.0414046
Galactitol / Mannitol/Sorbitol	philic_Neg	In house RT+MSMS library	1.24548e+10	6.58049e+09	9.15011e+09	1.30347e+10	1.05186e+10	1.22835e+10	9.87778e+09	1.22681e+10	1.12585e+10	9.74117e+09	1.04625e+10	8.4336e+09	-0.0453347	0.780473
Υ-Aminobutyric acid	philic_Pos	In house RT+MSMS library	1.97509e+08	1.89374e+08	2.15827e+08	1.77206e+08	1.89508e+08	2.0239e+08	3.3884e+08	3.65114e+08	3.92714e+08	3.22936e+08	2.87955e+08	3.30299e+08	0.798309	6.85607e-05
Proline	philic_Neg	In house RT+MSMS library	4.64942e+08	5.4465e+08	5.27978e+08	5.25812e+08	5.95924e+08	5.55505e+08	6.11285e+08	7.68413e+08	7.29414e+08	6.77208e+08	7.36241e+08	6.14253e+08	0.363787	0.00116611
S-Adenosylmethionine	amide_acidic	In house RT+MSMS library	180088301	296891244	128975229	282491628	234849280	305863620	317017724	255094318	268066643	183239395	235476059	185979617	0.0157767	0.943234
Alpha-ketoglutarate	philic_Neg	In house RT+MSMS library	3.6713e+08	4.1742e+08	3.84498e+08	3.3286e+08	4.05153e+08	3.80801e+08	4.59506e+08	3.73158e+08	3.9986e+08	3.91058e+08	4.14626e+08	3.60891e+08	0.0684925	0.345986
5-Aminovaleric acid	philic_Pos	In house RT+MSMS library	1.68474e+08	1.85807e+08	2.02904e+08	1.8801e+08	1.94439e+08	1.91688e+08	2.35247e+08	2.76997e+08	2.72882e+08	2.55397e+08	2.37454e+08	2.35898e+08	0.420237	9.90443e-05
Putrescine	amide_acidic	In house RT+MSMS library	32329207	46187698	16506903	50569877	41032964	38676881	166296213	167442389	156368684	103381162	112164204	89452252	1.81928	0.000650858
L-Glutathione reduced	philic_Pos	In house RT+MSMS library	3.7322e+09	3.2092e+09	2.94215e+09	3.43838e+09	2.52845e+09	3.86392e+09	5.42574e+09	4.18305e+09	6.0999e+09	6.25899e+09	6.88026e+09	4.79245e+09	0.770951	0.00123509
Aspartate	philic_Neg	In house RT+MSMS library	2.05487e+09	2.11042e+09	2.22942e+09	2.16385e+09	2.37612e+09	2.37959e+09	2.66559e+09	2.91026e+09	2.84877e+09	2.71652e+09	2.9502e+09	2.36581e+09	0.305742	0.000843932
Asparagine	philic_Neg	In house RT+MSMS library	2.29383e+07	2.41954e+07	2.56108e+07	2.62054e+07	2.60646e+07	2.38476e+07	3.54028e+07	4.12682e+07	4.15419e+07	3.85123e+07	3.84797e+07	3.52468e+07	0.630486	8.56172e-06
Phosphorylcholine	philic_Neg	In house RT+MSMS library	3.9005e+08	3.77146e+08	3.36492e+08	3.88374e+08	3.92071e+08	3.72065e+08	3.57363e+08	3.50585e+08	3.69351e+08	3.34696e+08	3.96607e+08	3.4866e+08	-0.0646916	0.20687
Inosine monophosphate	philic_Neg	In house RT+MSMS library	8.89026e+06	1.08782e+07	1.01737e+07	9.49857e+06	1.05197e+07	9.2298e+06	1.2672e+07	1.12079e+07	9.33564e+06	7.59464e+06	7.11747e+06	7.79973e+06	-0.086971	0.57122
methionine sulfoxide	philic_Pos	In house RT+MSMS library	1.50181e+08	1.7187e+08	1.31849e+08	1.43599e+08	1.87447e+08	2.19294e+08	1.58983e+08	2.26858e+08	1.66738e+08	1.76762e+08	1.7211e+08	1.67402e+08	0.0899582	0.532139
Choline	philic_Pos	MSMS	1.09951e+10	1.0695e+10	1.01286e+10	9.304e+09	9.66106e+09	9.76451e+09	1.49508e+10	1.14252e+10	1.30245e+10	1.21316e+10	1.47997e+10	1.39545e+10	0.407066	0.00140867
Citrulline	philic_Pos	In house RT+MSMS library	1.13567e+08	1.2502e+08	1.04344e+08	1.1786e+08	1.36642e+08	1.11544e+08	7.01216e+07	9.65084e+07	7.03543e+07	7.0151e+07	4.90216e+07	7.73649e+07	-0.709635	0.000205028
Citrate	philic_Neg	In house RT+MSMS library	4.89616e+09	6.00098e+09	6.25237e+09	5.7331e+09	5.85492e+09	5.32413e+09	5.48342e+09	5.7915e+09	5.17127e+09	4.60728e+09	5.45495e+09	4.63603e+09	-0.129174	0.114351
L-Glutathione oxidized	philic_Pos	In house RT+MSMS library	6.87471e+08	7.31651e+08	7.45456e+08	6.68269e+08	8.78866e+08	7.71168e+08	7.60111e+08	8.0875e+08	7.06092e+08	6.9999e+08	6.6066e+08	7.28995e+08	-0.0385771	0.60823
UDP-N-acetylglucosamine/UDP-N-acetylgalactosamine	philic_Pos	In house RT+MSMS library	2.39489e+08	2.33543e+08	2.01852e+08	2.31355e+08	2.43589e+08	2.07791e+08	3.0398e+08	3.38878e+08	3.54016e+08	2.90433e+08	3.29953e+08	2.8528e+08	0.486849	0.000116571
Methionine	philic_Neg	In house RT+MSMS library	4.77291e+08	5.90178e+08	4.82637e+08	5.13067e+08	5.66256e+08	4.92941e+08	3.54842e+08	4.97162e+08	3.68959e+08	3.2624e+08	2.66171e+08	3.18701e+08	-0.550383	0.00204103
Alanine	philic_Pos	In house RT+MSMS library	5.13049e+08	4.91579e+08	5.25383e+08	4.79411e+08	5.13693e+08	5.81163e+08	4.57937e+08	5.29705e+08	5.24106e+08	5.64913e+08	5.67595e+08	5.9597e+08	0.0618366	0.377101
Folate	philic_Pos	In house RT+MSMS library	3.42275e+07	4.79642e+07	4.17815e+07	4.58707e+07	5.27084e+07	4.75857e+07	2.57982e+07	4.21612e+07	2.86806e+07	2.59956e+07	1.91055e+07	2.59686e+07	-0.68773	0.00196096
Glucose-6-Phosphate	philic_Neg	In house RT+MSMS library	1.07908e+08	8.93439e+07	7.08731e+07	9.36059e+07	7.19153e+07	8.19553e+07	9.04177e+07	5.87304e+07	7.57583e+07	6.14672e+07	8.68548e+07	6.22795e+07	-0.243557	0.128438
S-adnosyolhomocysteine	amide_acidic	In house RT+MSMS library	7561171	8506912	3394538	11941626	6484959	9626839	13773352	8828307	15456624	8812015	6710727	3167667	0.256172	0.502124
3-Phosphoglycerate / 2-Phosphoglycerate	philic_Neg	In house RT+MSMS library	3.97679e+08	4.37618e+08	3.87832e+08	4.16353e+08	4.03266e+08	4.70826e+08	4.41296e+08	6.20042e+08	5.21489e+08	4.53519e+08	9.94027e+08	8.07242e+08	0.610469	0.0572736
N-Acetylglutamate	philic_Neg	In house RT+MSMS library	1.90535e+08	2.26611e+08	2.04501e+08	2.2239e+08	2.0379e+08	1.97252e+08	1.58644e+08	2.4004e+08	2.03287e+08	1.7099e+08	1.97113e+08	1.81124e+08	-0.113101	0.269209
Pyroglutamate / Oxoproline	philic_Neg	In house RT+MSMS library	1.96341e+10	2.24319e+10	1.82056e+10	1.92132e+10	2.21575e+10	2.02368e+10	1.41646e+10	1.78168e+10	1.41537e+10	1.32209e+10	1.1157e+10	1.82722e+10	-0.457059	0.0027911
Leucine	philic_Neg	In house RT+MSMS library	4.19723e+09	5.21101e+09	4.39152e+09	4.74807e+09	5.29031e+09	4.55994e+09	3.71004e+09	4.52349e+09	3.52081e+09	3.03871e+09	2.43591e+09	2.73055e+09	-0.508718	0.00423142
L-Histidine	philic_Pos	In house RT+MSMS library	4.21509e+09	4.79501e+09	4.45681e+09	4.07394e+09	4.53093e+09	4.94009e+09	3.44525e+09	3.98564e+09	3.23006e+09	3.38461e+09	2.54045e+09	3.25007e+09	-0.445466	0.000612435
Lysine	philic_Neg	In house RT+MSMS library	1.10041e+09	1.6162e+09	1.4353e+09	1.23325e+09	1.69493e+09	1.35106e+09	4.93338e+08	1.28591e+09	8.05404e+08	7.34253e+08	5.6593e+08	8.17319e+08	-0.842409	0.00186865
Tryptophan	philic_Neg	In house RT+MSMS library	6.52946e+08	7.89295e+08	6.42565e+08	6.656e+08	7.47573e+08	6.6476e+08	5.05036e+08	6.833e+08	5.25438e+08	4.74496e+08	4.03697e+08	4.56837e+08	-0.449289	0.00341218
N,N-Dimethyl-L-arginine	philic_Pos	In house RT+MSMS library	3.85664e+08	4.37036e+08	4.10318e+08	3.76813e+08	4.88081e+08	4.38248e+08	2.41409e+08	4.07767e+08	3.58061e+08	2.99086e+08	2.85798e+08	3.04891e+08	-0.418916	0.0052969
SAICAR	philic_Neg	In house RT+MSMS library	154605	179873	165011	207064	195264	206590	159274	311856	274522	370494	433080	295629	0.73502	0.021797
Cysteine	amide_acidic	In house RT+MSMS library	3936209	5637741	2837041	6946878	5098472	3656960	3191076	4316641	4055259	1896571	4207690	4812445	-0.322631	0.240415
Allantoin	philic_Neg	In house RT+MSMS library	8.44807e+07	1.04163e+08	9.99636e+07	9.43451e+07	1.01902e+08	1.01071e+08	4.88393e+07	9.33036e+07	6.64728e+07	6.66643e+07	5.6885e+07	7.36601e+07	-0.529857	0.00320228
PRPP	philic_Neg	In house RT+MSMS library	3251457	3578527	3249056	5200016	3481888	7117345	8941871	6380999	12113437	8755439	10702128	5592594	1.0202	0.00545306
Argininosuccinic acid	philic_Pos	In house RT+MSMS library	9.23559e+06	8.7853e+06	8.74551e+06	8.23809e+06	9.39892e+06	7.7568e+06	1.01811e+07	1.26149e+07	1.18002e+07	1.08971e+07	1.53195e+07	1.51987e+07	0.543268	0.00539254
Ornithine	philic_Pos	In house RT+MSMS library	1.84916e+08	1.78327e+08	1.7089e+08	1.812e+08	2.04936e+08	2.0116e+08	1.29883e+08	1.67631e+08	1.33979e+08	9.60329e+07	1.12907e+08	1.399e+08	-0.523176	0.00114728
Fructose 1,6-bisphosphate	philic_Neg	In house RT+MSMS library	3.35494e+07	3.77494e+07	3.12186e+07	4.74191e+07	3.6206e+07	4.50755e+07	4.52536e+07	3.8831e+07	4.36867e+07	3.69541e+07	4.66998e+07	4.6039e+07	0.155118	0.194112
Phenylalanine	philic_Neg	In house RT+MSMS library	2.69166e+09	3.23152e+09	2.6772e+09	2.79547e+09	3.12753e+09	2.64108e+09	1.88839e+09	2.75981e+09	1.99646e+09	1.81359e+09	1.61077e+09	1.80427e+09	-0.531706	0.0016717
Kynurenine	philic_Pos	In house RT+MSMS library	3.79824e+07	4.44149e+07	4.0126e+07	4.18587e+07	4.39622e+07	4.29802e+07	2.64093e+07	4.33999e+07	3.74222e+07	3.73825e+07	3.57626e+07	3.32413e+07	-0.23452	0.0409268
L-Carnitine	philic_Pos	In house RT+MSMS library	1.30721e+10	3.40672e+09	1.58696e+10	1.33335e+10	1.14854e+10	1.6893e+10	1.34522e+10	1.45704e+10	1.59492e+10	1.5346e+10	1.5196e+10	1.37384e+10	0.25293	0.28625
Aminoadipate	philic_Neg	In house RT+MSMS library	2.4118e+07	3.03491e+07	2.15314e+07	2.67121e+07	2.99303e+07	2.71966e+07	2.93236e+07	2.48798e+07	3.35006e+07	2.51719e+07	2.73448e+07	2.38058e+07	0.037323	0.73689
Creatinine	philic_Neg	In house RT+MSMS library	1.47467e+08	1.90102e+08	1.60133e+08	1.63838e+08	1.91983e+08	1.58852e+08	1.10012e+08	1.65292e+08	1.1785e+08	1.07096e+08	9.36006e+07	9.24454e+07	-0.560843	0.00275632
3-Hydroxymethylglutarate	philic_Neg	In house RT+MSMS library	4.50989e+07	8.81959e+07	6.80826e+07	5.59427e+07	5.91861e+07	6.91662e+07	7.99559e+07	7.21275e+07	4.93103e+07	4.17968e+07	5.43557e+07	6.55673e+07	-0.0869552	0.664651
Tyrosine	philic_Pos	In house RT+MSMS library	6.37241e+09	7.44355e+09	5.58651e+09	6.09083e+09	6.7677e+09	6.05421e+09	3.81141e+09	5.87673e+09	4.42868e+09	4.2675e+09	3.28607e+09	3.94942e+09	-0.580658	0.00100809
Deoxycarnitine	philic_Pos	In house RT+MSMS library	3.90081e+09	2.73758e+09	4.04849e+09	3.96697e+09	4.4366e+09	3.20597e+09	3.57247e+09	4.39813e+09	4.58914e+09	4.53918e+09	4.42695e+09	3.79769e+09	0.183668	0.136979
GDP-Glucose	philic_Neg	In house RT+MSMS library	1.51075e+07	1.50771e+07	1.40046e+07	1.86785e+07	1.62367e+07	1.63257e+07	1.15375e+07	1.32247e+07	1.48304e+07	1.43307e+07	1.33562e+07	1.05765e+07	-0.293635	0.010638
Ribose -5-Phosphate/Xylulose-5-phosphate	philic_Neg	In house RT+MSMS library	1.30948e+07	1.5162e+07	1.31452e+07	1.15098e+07	1.33295e+07	9.19173e+06	9.53237e+06	1.34692e+07	1.15577e+07	7.38571e+06	1.19765e+07	1.44838e+07	-0.141091	0.405113
Xylitol / Ribitol / Arabitol	philic_Neg	In house RT+MSMS library	3.56108e+08	4.05292e+08	3.59569e+08	3.64123e+08	3.97795e+08	3.93008e+08	2.49885e+08	3.74255e+08	3.597e+08	3.55315e+08	4.28021e+08	3.20274e+08	-0.124692	0.267793
1-Aminocyclopropanecarboxylate	philic_Pos	In house RT+MSMS library	7.19388e+07	8.46667e+07	7.65873e+07	7.24755e+07	7.94904e+07	7.17747e+07	3.58151e+07	6.806e+07	4.96591e+07	4.92782e+07	4.86441e+07	5.35886e+07	-0.582962	0.000912772
Phosphoenolpyruvate	philic_Neg	In house RT+MSMS library	9.32587e+07	9.88987e+07	9.75222e+07	1.104e+08	8.33283e+07	1.06486e+08	1.17799e+08	1.13668e+08	1.17651e+08	1.41616e+08	1.40595e+08	1.54445e+08	0.413659	0.00330555
CDP-ethanolamine	philic_Pos	In house RT+MSMS library	1.55089e+07	1.41544e+07	1.48336e+07	1.36314e+07	1.47578e+07	1.88057e+07	1.61249e+07	1.38145e+07	1.37476e+07	1.31551e+07	1.56306e+07	1.29145e+07	-0.102775	0.285988
Betaine	philic_Pos	In house RT+MSMS library	1.92095e+10	1.99522e+10	1.94955e+10	2.2384e+10	2.10389e+10	2.07974e+10	1.92927e+10	2.31187e+10	2.41551e+10	2.64402e+10	2.40751e+10	2.15022e+10	0.173539	0.0501299
Acetyl-L-carnitine	philic_Pos	In house RT+MSMS library	2.18358e+09	2.38233e+09	2.06912e+09	2.07624e+09	2.02589e+09	2.07303e+09	1.2091e+09	1.57035e+09	1.53354e+09	1.25053e+09	1.24831e+09	1.2191e+09	-0.673652	4.95865e-06
1-Methyl-L-Histidine	philic_Pos	In house RT+MSMS library	8.51481e+08	1.1419e+09	1.12119e+09	8.2253e+08	1.20823e+09	9.59006e+08	4.83912e+08	1.19149e+09	7.58119e+08	6.63351e+08	5.53411e+08	6.62944e+08	-0.501064	0.0380229
Hypotaurine	philic_Neg	In house RT+MSMS library	8.13312e+07	1.14843e+08	8.33812e+07	1.01959e+08	1.01444e+08	9.69792e+07	1.11556e+08	1.01729e+08	1.15268e+08	1.13494e+08	1.22183e+08	1.00147e+08	0.196102	0.0497243
UDP Glucose / UDP Galactose	philic_Neg	In house RT+MSMS library	1.0155e+09	9.05717e+08	7.48608e+08	1.08269e+09	7.79145e+08	1.09654e+09	7.12509e+08	7.98825e+08	9.56255e+08	1.07068e+09	9.19034e+08	7.99846e+08	-0.098397	0.465446
D-Gluconate	philic_Neg	In house RT+MSMS library	3.22886e+08	3.03386e+08	5.06559e+08	2.99315e+08	4.96453e+08	6.00687e+08	5.73195e+08	5.84306e+08	3.75894e+08	3.79676e+08	4.69759e+08	3.93851e+08	0.134632	0.545911
Cytidine	philic_Neg	In house RT+MSMS library	7.29161e+06	9.83012e+06	7.76026e+06	8.46306e+06	9.1814e+06	8.05817e+06	2.69113e+06	8.41826e+06	7.39949e+06	6.84371e+06	5.15996e+06	5.47542e+06	-0.491183	0.0316253
Hippurate	philic_Neg	In house RT+MSMS library	1.14101e+08	9.09476e+07	7.10889e+07	5.04006e+07	1.54196e+08	7.36267e+07	2.57982e+07	7.90777e+07	3.06339e+07	6.02745e+07	2.91672e+07	3.94164e+07	-1.06828	0.0242824
Isociitrate	philic_Neg	In house RT+MSMS library	2.87666e+09	3.72855e+09	2.04718e+09	1.79104e+09	2.14034e+09	2.1147e+09	1.39264e+09	2.06761e+09	1.91204e+09	1.947e+09	1.8726e+09	1.58341e+09	-0.447939	0.080341
2-Hydroxybutyrate/Alpha-hydroxyisobutyrate	philic_Neg	In house RT+MSMS library	4.30766e+07	6.60451e+07	4.40532e+07	4.56575e+07	5.52619e+07	6.09374e+07	3.54009e+07	5.64996e+07	3.45387e+07	4.53045e+07	3.56378e+07	2.85519e+07	-0.417117	0.0427314
2-Quinolinecarboxylate / 4-Quinolinecarboxylate	philic_Neg	In house RT+MSMS library	1.02367e+07	4.86194e+06	4.05443e+06	1.51255e+07	4.90571e+06	4.29897e+06	3.68954e+06	3.94618e+06	2.36961e+06	2.50032e+06	3.14719e+06	2.46098e+06	-1.26337	0.0694319
Ureidosuccinic acid	philic_Neg	In house RT+MSMS library	1.05433e+07	1.2606e+07	1.1175e+07	6.58942e+06	9.64547e+06	8.25327e+06	1.77334e+07	1.70486e+07	1.51071e+07	9.35343e+06	1.57769e+07	1.56719e+07	0.624842	0.0062254
N-Acetylcysteine	philic_Neg	In house RT+MSMS library	2.5351e+07	3.54412e+07	2.63044e+07	3.32676e+07	2.67726e+07	3.19717e+07	1.56132e+07	3.39499e+07	3.14375e+07	2.67965e+07	3.33343e+07	1.6066e+07	-0.188257	0.372136
L-Cysteinesulfinic acid	philic_Neg	MSMS	2.47088e+07	1.25203e+08	3.16149e+07	9.07795e+07	5.69491e+07	4.95858e+07	2.34201e+08	4.56684e+08	4.58115e+07	1.40716e+08	5.65177e+08	4.22387e+08	2.29949	0.0291371
Glyceraldehyde 3-phosphate	philic_Neg	In house RT+MSMS library	3.46235e+08	3.78658e+08	3.09051e+08	2.41781e+08	2.77577e+08	3.07124e+08	2.59906e+08	2.76064e+08	2.69295e+08	2.41376e+08	3.50411e+08	2.45409e+08	-0.179775	0.187651
Dihydroxyacetone Phosphate	philic_Neg	In house RT+MSMS library	1.0183e+07	1.19013e+07	1.60903e+07	1.08061e+07	1.58483e+07	1.58975e+07	1.61244e+07	1.56709e+07	1.51179e+07	1.1377e+07	1.58566e+07	3.22734e+07	0.398657	0.22673
Urocanic acid	philic_Pos	In house RT+MSMS library	46742895	55764458	54901115	57358190	72501285	51611918	21964729	47629131	29504271	28167161	24403264	48147511	-0.762101	0.00335682
5-Formimino-tetrahydrofolate	philic_Pos	In house RT+MSMS library	1589580	2661593	1728778	1700185	2482831	1931691	44644.6	1844974	663792	537733	446446	501389	-1.58231	0.00179902
L-Cysteine-glutathione Disulfide	philic_Neg	MSMS	4.0281e+07	5.25855e+07	5.67623e+07	4.9968e+07	5.44387e+07	3.18211e+07	1.21232e+07	3.02897e+07	2.35042e+07	1.23799e+07	1.97564e+07	4.1453e+07	-1.03496	0.0025181
Spermidine	amide_acidic	MSMS	2367732147	4286804216	1576591006	4660801110	3371200249	3692223275	2894215969	3609040344	2252898050	1669488907	1909211645	1652500430	-0.512653	0.117749
Uridine	philic_Neg	In house RT+MSMS library	3037194	3163671	2650113	2987482	3042411	2884019	3224818	3129277	2550535	2989000	2471197	2210547	-0.0999873	0.31237
Orotate	philic_Pos	In house RT+MSMS library	14928917	17705116	14195175	12919068	13520199	10093309	2807165	14242454	7392136	7833589	8189163	6968306	-0.813501	0.00944974
