# Supplementary material for: SARS-CoV-2 hijacks folate and one-carbon metabolism for viral replication
Source: Nat Commun. 2021 Mar 15;12:1676. doi: 10.1038/s41467-021-21903-z (PMC7960988; doi:10.1038/s41467-021-21903-z)
Supplement: Supplementary file 7 — Supplementary Data 4 [file 41467_2021_21903_MOESM7_ESM.xlsx]

## Sheet: Sheet1
Probe #	pp1a_probe set		Probe #	Np-probe set		sgRNAs
1	TGAGTTGGACGTGTGTTTTC		1	TGATTTTGGGGTCCATTATC		sgSHMT1_ss	CACCGTCCCCATTTGAACACTGCCA
2	TTGACGTGCCTCTGATAAGA		2	AACGTAATGCGGGGTGCATT		sgSHMT1_as	AAACTGGCAGTGTTCAAATGGGGAC
3	CCACAAGTGCCATCTTTAAG		3	AGTTGAATCTGAGGGTCCAC		sgSHMT2_ss	CACCGCTACTCACAAGACTCTTCGA
4	CATAGGGCTGTTCAAGTTGA		4	GTTCTCCATTCTGGTTACTG		sgSHMT2_as	AAACTCGAAGAGTCTTGTGAGTAGC
5	CCATAACATGACCATGAGGT		5	CGACGTTGTTTTGATCGCGC
6	TACTGAATGCCTTCGAGTTC		6	AGACGCAGTATTATTGGGTA
7	CCTTTATTACCGTTCTTACG		7	TGTTGAGTGAGAGCGGTGAA
8	TGCTATGTTTAGTGTTCCAG		8	GGGAATTTAAGGTCTTCCTT
9	GTTATCGACATAGCGAGTGT		9	AATTGGAACGCCTTGTCCTC
10	CCAGTTGTTCGGACAAAGTG		10	CATCTGGACTGCTATTGGTG
11	TTTCAGAACGTTCCGTGTAC		11	CTTCGGTAGTAGCCAATTTG
12	TCTACCCATAAAGCCATCAA		12	ACCACGAATTCGTCTGGTAG
13	GAAAGGCACATTTGGTTGCA		13	GATCTTTCATTTTACCGTCA
14	TGGCTTTAACAAAATCGCCC		14	TTTGTTAGCACCATAGGGAA
15	AGTAACCACAAGTAGTGGCA		15	CAGTTGCAACCCATATGATG
16	TCAGGTCCTACTTCTGAATT		16	GATTGCAGCATTGTTAGCAG
17	ACAACCTATGTTAGCGCTAG		17	TAGAAGCCTTTTGGCAATGT
18	TTCTCCAACAACACCTGTAT		18	ACGAGAAGAGGCTTGACTGC
19	GGTTGTCATTAAGACCTTCG		19	TGTTGCGACTACGTGATGAG
20	CAAACCTTTCACAGTTTCCA		20	GCCTGGAGTTGAATTTCTTG
21	TTATAGCGGCCTTCTGTAAA		21	CAGGAGAAGTTCCCCTACTG
22	ACTGAACAACACCACCTGTA		22	CAGCAAAGCAAGAGCAGCAT
23	TCAAGGACGGGTTTGAGTTT		23	AGCTGGTTCAATCTGTCAAG
24	ATTTGTCCACCGACAATTTC		24	TTTACCAGACATTTTGCTCT
25	GAATGTCTGAACACTCTCCT		25	TAGTGGCAGTACGTTTTTGC
26	CTTTCTGTACAATCCCTTTG		26	GCTTGTGTTACATTGTATGC
27	ACTTCTGTGGGAAGTGTTTC		27	TTTGTTCTGGACCACGTCTG
28	ACAGCTTCACTAGTAGGTTG		28	TGGTCCCCAAAATTTCCTTG
29	ACAAACTGGTGTACCAACCA		29	AGTTCCTTGTCTGATTAGTT
30	ATCATATTAGGTGCAAGGGC		30	CAATTTGCGGCCAATGTTTG
31	AAGTAACCTTTGTTGGTGCA		31	GAAGCGCTGGGGGCAAATTG
32	CTTGCACTTCTATCACAGTG		32	ATGCGCGACATTCCGAAGAA
33	CTCATTTACTTCTGTACCGA		33	CGAAGGTGTGACTTCCATGC
34	TCTAAATCAATGCCCAGTGG		34	CTGTGTAGGTCAACCACGTT
35	CATCTTCAGTACCATACTCA		35	ATTTGGATCTTTGTCATCCA
36	GTCTTGTTGACCAACAGTTT		36	TTGTATGCGTCAATATGCTT
37	GTTCCATCTCTAATTGAGGT		37	GGTAAGGCTTGAGTTTCATC
38	TTGGCTGCATTAACAACCAC		38	GAAGAGTCACAGTTTGCTGT
39	CTTATTTAAGGCTCCTGCAA		39	ATCATCCAAATCTGCAGCAG
40	ACCTTTGTTAACATTTGGGC		40	GGATTGTTGCAATTGTTTGG
