# Supplementary material for: SARS-CoV-2 hijacks folate and one-carbon metabolism for viral replication
Source: Nat Commun. 2021 Mar 15;12:1676. doi: 10.1038/s41467-021-21903-z (PMC7960988; doi:10.1038/s41467-021-21903-z)
Supplement: Supplementary file 9 — Source Data [file 41467_2021_21903_MOESM9_ESM.xlsx]

## Sheet: 1d
	Column B vs. Column A	SARS-CoV-2 vs. Mock
	Paired t test
	P value	<0.0001
	P value summary	****
	Significantly different (P < 0.05)?	Yes
	One- or two-tailed P value?	Two-tailed
	t, df	t=215.8 df=12779
	Number of pairs	12780
	How big is the difference?
	Mean of differences	-1.119
	SD of differences	0.5864
	SEM of differences	0.005188
	95% confidence interval	-1.13 to -1.109
	R squared (partial eta squared)	0.7847
	How effective was the pairing?
	Correlation coefficient (r)	0.9842
	P value (one tailed)	<0.0001
	P value summary	****
	Was the pairing significantly effective?	Yes

## Sheet: 1g
				Raw peak area
				Glucose	Lactate	PRPP	FGAR	AIR	SAICAR	IMP	Folate	GSH	GSSG
		Mock-infected	Replicate1	902488735	5083829074	3251457	3082849	1.30461e+07	154605	8.89026e+06	3.42275e+07	3.7322e+09	6.87471e+08
			Replicate2	1303290925	3024740578	3578527	3842764	1.5593e+07	179873	1.08782e+07	4.79642e+07	3.2092e+09	7.31651e+08
			Replicate3	646327228	3973294470	3249056	4862164	1.46681e+07	165011	1.01737e+07	4.17815e+07	2.94215e+09	7.45456e+08
			Replicate4	1115571868	2374529677	5200016	4878667	1.6177e+07	207064	9.49857e+06	4.58707e+07	3.43838e+09	6.68269e+08
			Replicate5	1198169431	3310519564	3481888	5563646	1.72845e+07	195264	1.05197e+07	5.27084e+07	2.52845e+09	8.78866e+08
			Replicate6	1254418315	3702952711	7117345	5860663	1.85362e+07	206590	9.2298e+06	4.75857e+07	3.86392e+09	7.71168e+08
		SARS-CoV-2	Replicate1	1000093953	4635594076	8941871	11407491	2.48292e+07	159274	1.2672e+07	2.57982e+07	5.42574e+09	7.60111e+08
			Replicate2	913525599	3858693922	6380999	10318928	3.539e+07	311856	1.12079e+07	4.21612e+07	4.18305e+09	8.0875e+08
			Replicate3	755684063	5036849896	12113437	11528096	6.22542e+07	274522	9.33564e+06	2.86806e+07	6.0999e+09	7.06092e+08
			Replicate4	605065266	4239795109	8755439	10465250	4.11781e+07	370494	7.59464e+06	2.59956e+07	6.25899e+09	6.9999e+08
			Replicate5	491320046	5005509744	10702128	13228368	5.55509e+07	433080	7.11747e+06	1.91055e+07	6.88026e+09	6.6066e+08
			Replicate6	598578208	4693313946	5592594	9990994	8.64543e+07	295629	7.79973e+06	2.59686e+07	4.79245e+09	7.28995e+08
				Normalized peak area
				Glucose	Lactate	PRPP	FGAR	AIR	SAICAR	IMP	Folate	GSH	GSSG
		Mock-infected	Replicate1	0.843412	1.42073	0.753865	0.658476	0.821331	0.836904	0.901189	0.760223	1.13589	0.920128
			Replicate2	1.21798	0.845298	0.829698	0.820789	0.98167	0.973684	1.1027	1.06533	0.976712	0.97926
			Replicate3	0.604019	1.11038	0.753309	1.03853	0.923442	0.893233	1.03129	0.928004	0.895436	0.997737
			Replicate4	1.04255	0.66359	1.20565	1.04205	1.01844	1.12087	0.962851	1.01883	1.04646	0.894428
			Replicate5	1.11974	0.925163	0.807292	1.18836	1.08816	1.057	1.06637	1.1707	0.769527	1.1763
			Replicate6	1.1723	1.03483	1.65019	1.2518	1.16696	1.11831	0.935607	1.05692	1.17598	1.03215
		SARS-CoV-2	Replicate1	0.934628	1.29547	2.07321	2.43657	1.56315	0.862178	1.28454	0.573001	1.65131	1.01735
			Replicate2	0.853727	1.07836	1.47946	2.20406	2.22801	1.68813	1.13613	0.936437	1.2731	1.08245
			Replicate3	0.706217	1.40761	2.80856	2.46233	3.91927	1.48604	0.946335	0.637021	1.85649	0.945051
			Replicate4	0.565458	1.18486	2.02999	2.23531	2.59241	2.00555	0.769854	0.577385	1.90491	0.936885
			Replicate5	0.459159	1.39885	2.48134	2.82549	3.49725	2.34434	0.721484	0.424349	2.09399	0.884244
			Replicate6	0.559396	1.3116	1.29667	2.13401	5.44281	1.60029	0.790643	0.576786	1.45857	0.975706
				Unpaired Student's two-tailed t-test assuming unequal variance (Mock-infected v. SARS-CoV-2)
				Glucose	Lactate	PRPP	FGAR	AIR	SAICAR	IMP	Folate	GSH	GSSG
			P value	0.0264603	0.047603	0.00545306	1.75669e-06	0.0112918	0.021797	0.57122	0.00196096	0.00123509	0.60823
			P value summary	*	*	**	****	*	*	ns	**	**	ns
			Significantly different (P<0.05)?	Yes	Yes	Yes	Yes	Yes	Yes	No	Yes	Yes	No
			t-statistic	2.62403	-2.37752	-3.70926	-10.0183	-3.88097	-3.15641	0.597684	4.20206	-5.07796	0.531299
			df	9.49976	7.30477	8.41631	9.85269	5.07696	5.55871	6.20076	9.67297	7.35463	8.88886

## Sheet: 2b
			Fold Change(Live cell#)	Vero TMPRSS2
				glucose	galactose
			Replicate 1	0.266824	0.416261
			Replicate 2	0.274193	0.426876
			Replicate 3	0.293675	0.473748
				Unpaired t-test: galactose vs. glucose
				P value	0.0012
				P value summary	**
				Significantly different (P < 0.05)?	Yes
				One- or two-tailed P value?	Two-tailed
				t, df	t=8.288 df=4
			Log10(FFU)/ml	Vero TMPRSS2
				glucose	galactose
			Replicate 1	5.2	4.8
			Replicate 2	5.33	4.67
			Replicate 3	5.61	4.5
				Unpaired t-test: galactose vs. glucose
				P value	0.0083
				P value summary	**
				Significantly different (P < 0.05)?	Yes
				One- or two-tailed P value?	Two-tailed
				t, df	t=4.857 df=4

## Sheet: 2d
			fold change（live cell#）	Vero TMPRSS2
				DMSO	piercidin A
			Replicate 1	0.247339	0.418357
			Replicate 2	0.25347	0.45415
			Replicate 3	0.236035	0.42149
				Unpaired t-test: piercidin A vs. DMSO
				P value	0.0001
				P value summary	****
				Significantly different (P < 0.05)?	YES
				One- or two-tailed P value?	Two-tailed
				t, df	t=14.82 df=4

## Sheet: 2e
2e
			Log10(FFU)/ml	Vero TMPRSS2
				DMSO	piercidin A
			Replicate 1	5.41	5.2
			Replicate 2	5.33	5.2
			Replicate 3	5.2	4.7
				Unpaired t-test: piercidin A vs. DMSO
				P value	0.2106
				P value summary	ns
				Significantly different (P < 0.05)?	no
				One- or two-tailed P value?	Two-tailed
				t, df	t=1.490 df=4

## Sheet: 2g
			Fold Change(Live cell#)	Vero TMPRSS2
				DMSO	MTX	MTX hypoxanthine	MTX thymidine	MTX hypoxanthine thymidine	MTX formate
			Replicate 1	0.218671	0.726873	0.541114	0.449946	0.817465	0.309018
			Replicate 2	0.215712	0.765623	0.517957	0.470794	0.798999	0.332678
			Replicate 3	0.221808	0.771618	0.535079	0.445052	0.787178	0.342419
			Sidak's multiple comparisons test	Mean Diff.	95.00% CI of diff.	Significant?	Summary	Adjusted P Value
			MTX vs DMSO	0.536	0.4990 to 0.5729	Yes	****	< 0.0001
			MTX vs MTX hypoxanthine	0.2233	0.1864 to 0.2603	Yes	****	< 0.0001
			MTX vs MTX thymidine	0.2994	0.2625 to 0.3364	Yes	****	< 0.0001
			MTX vs MTX hypoxanthine thymidine	-0.04651	-0.08344 to -0.009576	Yes	*	0.0132
			MTX vs MTX formate	0.4267	0.3897 to 0.4636	Yes	****	< 0.0001
			Log10(FFU)/ml	Vero TMPRSS2
				DMSO	MTX	MTX hypoxanthine	MTX thymidine	MTX hypoxanthine thymidine	MTX formate
			Replicate 1	5.33	3.5	4.57	4.33	4.64	3.8
			Replicate 2	5.42	3.8	4.67	3.67	4.59	4.2
			Replicate 3	5.5	3.5	4.67	3.67	4.67	3.7
			Sidak's multiple comparisons test	Mean Diff.	95.00% CI of diff.	Significant?	Summary	Adjusted P Value
			MTX vs DMSO	-1.82	-2.317 to -1.323	Yes	****	< 0.0001
			MTX vs MTX hypoxanthine	-1.037	-1.533 to -0.5400	Yes	***	0.0003
			MTX vs MTX thymidine	-0.29	-0.7867 to 0.2067	No	ns	0.3542
			MTX vs MTX hypoxanthine thymidine	-1.033	-1.530 to -0.5366	Yes	***	0.0003
			MTX vs MTX formate	-0.29	-0.7867 to 0.2067	No	ns	0.3542

## Sheet: 2i
				Vero TMPRSS2
				ratio of Np-IF+ vs gRNA-FISH+
				DMSO	MTX	MTX Hypoxanthine	MTX thymidine	MTX formate
			replicate 1	0.99	0.9	0.86	0.08	0.12
			replicate 2	0.92	0.91	0.81	0.02	0.13
			replicate 3	0.94	0.88	0.82	0.05	0.09
			replicate 4	1	0.85	0.83	0.01	0.06
			replicate 5	0.99	0.85	0.91	0.15	0.08
			replicate 6	0.93	0.82	0.67	0.04	0.11
			replicate 7	0.92	0.77	0.88	0.07	0.07
			replicate 8	0.91	0.93	0.72	0.13	0.11
			replicate 9	0.99	0.73	0.83	0.12	0.16
			replicate 10	0.91	0.77	0.91	0.08	0.21
			Sidak's multiple comparisons test	Mean Diff.	95.00% CI of diff.	Significant?	Summary	Adjusted P Value
			DMSO vs MTX	0.109	0.04300 to 0.1750	Yes	***	0.0004
			DMSO vs MTX Hypoxanthine	0.126	0.06000 to 0.1920	Yes	****	< 0.0001
			DMSO vs MTX thymidine	0.875	0.8090 to 0.9410	Yes	****	< 0.0001
			DMSO vs MTX formate	0.836	0.7700 to 0.9020	Yes	****	< 0.0001

## Sheet: 2k
			Fold Change(Live cell#)	A549 ACE2
				DMSO	MTX	MTX hypoxanthine	MTX thymidine	MTX hypoxanthine thymidine	MTX formate
			Replicate 1	0.20455	1.17326	0.527349	1.66324	1.10995	1.28485
			Replicate 2	0.209814	1.1235	0.504505	1.53601	1.11161	1.17112
			Replicate 3	0.207224	1.15815	0.566141	1.74563	1.0369	1.42773
			Sidak's multiple comparisons test	Mean Diff.	95.00% CI of diff.	Significant?	Summary	Adjusted P Value
			MTX vs DMSO	0.9444	0.7738 to 1.115	Yes	****	< 0.0001
			MTX vs MTX hypoxanthine	0.619	0.4483 to 0.7896	Yes	****	< 0.0001
			MTX vs MTX thymidine	-0.4967	-0.6673 to -0.3260	Yes	****	< 0.0001
			MTX vs MTX hypoxanthine thymidine	0.06548	-0.1052 to 0.2361	No	ns	0.7031
			MTX vs MTX formate	-0.1429	-0.3136 to 0.02772	No	ns	0.1126
			Log10(FFU)/ml	A549 ACE2
				DMSO	MTX	MTX hypoxanthine	MTX thymidine	MTX hypoxanthine thymidine	MTX formate
			Replicate 1	4.41	2.88	3.67	2.8	3.83	2.43
			Replicate 2	4.5	2.57	3.5	3	3.9	2.33
			Replicate 3	4.2	2.67	3.67	2.67	3.8	2.88
			Sidak's multiple comparisons test	Mean Diff.	95.00% CI of diff.	Significant?	Summary	Adjusted P Value
			MTX vs DMSO	-1.663	-2.067 to -1.259	Yes	****	< 0.0001
			MTX vs MTX hypoxanthine	-0.9067	-1.311 to -0.5027	Yes	***	0.0001
			MTX vs MTX thymidine	-0.1167	-0.5206 to 0.2873	No	ns	0.8662
			MTX vs MTX hypoxanthine thymidine	-1.137	-1.541 to -0.7327	Yes	****	< 0.0001
			MTX vs MTX formate	0.16	-0.2440 to 0.5640	No	ns	0.6798

## Sheet: 2m
		MFI of Np Flow-FISH	A549 ACE2
			DMSO	MTX	MTX hypoxanthine	MTX thymidine	MTX hypoxanthine thymidine	MTX formate
		Replicate 1	4.41	2.88	3.67	2.8	3.83	2.43
		Replicate 2	4.5	2.57	3.5	3	3.9	2.33
		Replicate 3	4.2	2.67	3.67	2.67	3.8	2.88
		Sidak's multiple comparisons test	Mean Diff.	95.00% CI of diff.	Significant?	Summary	Adjusted P Value
		MTX vs DMSO	-47.57	-53.66 to -41.48	Yes	****	< 0.0001
		MTX vs MTX hypoxanthine	-56.43	-62.52 to -50.34	Yes	****	< 0.0001
		MTX vs MTX thymidine	-0.42	-6.510 to 5.670	No	ns	0.9997
		MTX vs MTX hypoxanthine thymidine	-48.87	-54.96 to -42.78	Yes	****	< 0.0001
		MTX vs MTX formate	-0.3767	-6.466 to 5.713	No	ns	0.9997

## Sheet: 3b
		Log10(FFU)/ml	Vero TMPRSS2
			DMSO	SHIN1	SHIN1 formate
		Replicate 1	5.5	4.57	5.67
		Replicate 2	5.8	4.8	5.83
		Replicate 3	5.3	4.5	5.75
		Sidak's multiple comparisons test	Mean Diff.	95.00% CI of diff.	Significant?	Summary	Adjusted P Value
		SHIN1 vs. DMSO	-0.9233	-1.342 to -0.5043	Yes	**	0.0011
		SHIN1 vs. SHIN1 formate	-1.127	-1.546 to -0.7076	Yes	***	0.0004
		Fold Change (Live cell#)	Vero TMPRSS2
			DMSO	SHIN1	SHIN1 formate
		Replicate 1	0.256355	0.519554	0.334431
		Replicate 2	0.266141	0.572124	0.358066
		Replicate 3	0.27124	0.55467	0.333406
		Sidak's multiple comparisons test	Mean Diff.	95.00% CI of diff.	Significant?	Summary	Adjusted P Value
		SHIN1 vs. DMSO	0.2842	0.2408 to 0.3276	Yes	****	< 0.0001
		SHIN1 vs. SHIN1 formate	0.2068	0.1634 to 0.2502	Yes	****	< 0.0001

[truncated: 12 more sheets: 3d, 3g, 3h, 3i, S1, S2c, S4, S5b, S5c, S6b, S7a, S8]
